# Supplementary material for: Formation of a low-symmetry Pd8 molecular barrel employing a hetero donor tetradentate ligand, and its use in the binding and extraction of C70
Source: Chem Sci. 2024 Jun 26;15(31):12502–10. doi: 10.1039/d4sc01332h (PMC11304780; doi:10.1039/d4sc01332h)
Supplement: SC-015-D4SC01332H-s002 [file SC-015-D4SC01332H-s002.cif]

# Electronic Supplementary Material (ESI) for Chemical Science.
# This journal is © The Royal Society of Chemistry 2024

####################################################################### 
# 
# This file contains crystal structure data downloaded from the 
# Cambridge Structural Database (CSD) hosted by the Cambridge 
# Crystallographic Data Centre (CCDC).
# 
# Full information about CCDC data access policies and citation 
# guidelines are available at http://www.ccdc.cam.ac.uk/access/V1 
# 
# Audit and citation data items may have been added by the CCDC. 
# Please retain this information to preserve the provenance of 
# this file and to allow appropriate attribution of the data. 
# 
#######################################################################

data_spm23jc04
_database_code_depnum_ccdc_archive 'CCDC 2300816'
loop_
_audit_author_name
_audit_author_address
'Jack Clegg'
;The University of Queensalnd
Australia
;
_audit_update_record             
;
2023-12-17 deposited with the CCDC.	2024-06-23 downloaded from the CCDC.
;
_audit_creation_date             2023-12-18
_audit_creation_method           
;
Olex2 1.5
(compiled 2023.08.24 svn.re1ec1418 for OlexSys, GUI svn.r6817)
;
_shelx_SHELXL_version_number     2018/3
_chemical_name_common            ?
_chemical_name_systematic        ?
_chemical_formula_moiety         '2(C78 H101 N22 Pd4), 16[NO3H2OH2O]'
_chemical_formula_sum            'C156 H266 N60 O80 Pd8'
_chemical_formula_weight         5113.47
_chemical_melting_point          ?
_chemical_oxdiff_formula         'C50 N12 H30 Pd O6'
_chemical_oxdiff_usercomment     'DRP 235 NO3'
loop_
_atom_type_symbol
_atom_type_description
_atom_type_scat_dispersion_real
_atom_type_scat_dispersion_imag
_atom_type_scat_source
C C 0.0033 0.0016 'International Tables Vol C Tables 4.2.6.8 and 6.1.1.4'
H H 0.0000 0.0000 'International Tables Vol C Tables 4.2.6.8 and 6.1.1.4'
N N 0.0061 0.0033 'International Tables Vol C Tables 4.2.6.8 and 6.1.1.4'
O O 0.0106 0.0060 'International Tables Vol C Tables 4.2.6.8 and 6.1.1.4'
Pd Pd -0.9988 1.0072 'International Tables Vol C Tables 4.2.6.8 and 6.1.1.4'

_shelx_space_group_comment       
;
The symmetry employed for this shelxl refinement is uniquely defined
by the following loop, which should always be used as a source of
symmetry information in preference to the above space-group names.
They are only intended as comments.
;
_space_group_crystal_system      triclinic
_space_group_IT_number           2
_space_group_name_H-M_alt        'P -1'
_space_group_name_Hall           '-P 1'
loop_
_space_group_symop_operation_xyz
'x, y, z'
'-x, -y, -z'

_cell_length_a                   21.8333(4)
_cell_length_b                   21.8629(3)
_cell_length_c                   30.2029(6)
_cell_angle_alpha                87.8618(14)
_cell_angle_beta                 77.0258(15)
_cell_angle_gamma                82.1629(14)
_cell_volume                     13917.4(4)
_cell_formula_units_Z            2
_cell_measurement_reflns_used    60434
_cell_measurement_temperature    150(2)
_cell_measurement_theta_max      28.2120
_cell_measurement_theta_min      1.8440
_shelx_estimated_absorpt_T_max   0.971
_shelx_estimated_absorpt_T_min   0.944
_exptl_absorpt_coefficient_mu    0.584
_exptl_absorpt_correction_T_max  1.00000
_exptl_absorpt_correction_T_min  0.95483
_exptl_absorpt_correction_type   multi-scan
_exptl_absorpt_process_details   
;
CrysAlisPro 1.171.42.78a (Rigaku Oxford Diffraction, 2022)
Empirical absorption correction using spherical harmonics,
implemented in SCALE3 ABSPACK scaling algorithm.
;
_exptl_absorpt_special_details   ?
_exptl_crystal_colour            yellow
_exptl_crystal_colour_primary    yellow
_exptl_crystal_density_diffrn    1.220
_exptl_crystal_density_meas      ?
_exptl_crystal_density_method    ?
_exptl_crystal_description       block
_exptl_crystal_F_000             5260
_exptl_crystal_size_max          0.1
_exptl_crystal_size_mid          0.05
_exptl_crystal_size_min          0.05
_exptl_transmission_factor_max   ?
_exptl_transmission_factor_min   ?
_diffrn_reflns_av_R_equivalents  0.0876
_diffrn_reflns_av_unetI/netI     0.0591
_diffrn_reflns_Laue_measured_fraction_full 0.999
_diffrn_reflns_Laue_measured_fraction_max 0.999
_diffrn_reflns_limit_h_max       26
_diffrn_reflns_limit_h_min       -26
_diffrn_reflns_limit_k_max       26
_diffrn_reflns_limit_k_min       -26
_diffrn_reflns_limit_l_max       36
_diffrn_reflns_limit_l_min       -36
_diffrn_reflns_number            269222
_diffrn_reflns_point_group_measured_fraction_full 0.999
_diffrn_reflns_point_group_measured_fraction_max 0.999
_diffrn_reflns_theta_full        25.123
_diffrn_reflns_theta_max         25.123
_diffrn_reflns_theta_min         1.901
_diffrn_ambient_environment      N~2~
_diffrn_ambient_temperature      150(2)
_diffrn_detector                 'Hybrid Pixel Array Detector'
_diffrn_detector_area_resol_mean 5.8140
_diffrn_detector_type            'Pilatus 300K'
_diffrn_measured_fraction_theta_full 0.999
_diffrn_measured_fraction_theta_max 0.999
_diffrn_measurement_details      
;
List of Runs (angles in degrees, time in seconds):

  # Type    Start    End  Width  t~exp~   \w     \q     \k     \f   Frames
#--------------------------------------------------------------------------
  1  \w    -45.00 -12.00   0.50  180.00    --   -4.80 124.00 162.00   66
  2  \w    -71.00 -32.00   0.50  180.00    --   -4.80 147.00 -33.00   78
  3  \w     51.00  77.00   0.50  180.00    --    3.16  57.00-120.00   52
  4  \w    -18.00  40.00   0.50  180.00    --    3.16  57.00-120.00  116
  5  \w     41.00  74.00   0.50  180.00    --    3.16  57.00 -30.00   66
  6  \w     -1.00  37.00   0.50  180.00    --    3.16 -99.00 120.00   76
  7  \w    -17.00  39.00   0.50  180.00    --    3.16  57.00 -30.00  112
  8  \w    -66.00  29.00   0.50  180.00    --    3.16 -77.00 150.00  190
  9  \w      1.00  39.00   0.50  180.00    --    3.16 -99.00 -60.00   76
 10  \w    -25.00  31.00   0.50  180.00    --    3.16  19.00 -60.00  112
 11  \w     60.00  85.00   0.50  180.00    --    3.16  19.00 -60.00   50
 12  \w     17.00  43.00   0.50  180.00    --    3.16 -99.00   0.00   52
 13  \w    -53.00  33.00   0.50  180.00    --    3.16 -77.00 -90.00  172
 14  \w    -72.00   3.00   0.50  180.00    --    3.16 -57.00  30.00  150
 15  \w     -5.00  20.00   0.50  180.00    --   -4.80  57.00 120.00   50
;
_diffrn_measurement_device       'four-circle diffractometer'
_diffrn_measurement_device_type  'XtaLAB Synergy, Dualflex, Pilatus 300K'
_diffrn_measurement_method       '\w scans'
_diffrn_orient_matrix_type       
'CrysAlisPro convention (1999,Acta A55,543-557)'
_diffrn_orient_matrix_UB_11      0.0256708000
_diffrn_orient_matrix_UB_12      0.0143115000
_diffrn_orient_matrix_UB_13      -0.0128072000
_diffrn_orient_matrix_UB_21      0.0094364000
_diffrn_orient_matrix_UB_22      0.0056717000
_diffrn_orient_matrix_UB_23      0.0203002000
_diffrn_orient_matrix_UB_31      0.0195687000
_diffrn_orient_matrix_UB_32      -0.0289061000
_diffrn_orient_matrix_UB_33      -0.0021684000
_diffrn_radiation_monochromator  mirror
_diffrn_radiation_probe          x-ray
_diffrn_radiation_type           'Mo K\a'
_diffrn_radiation_wavelength     0.71073
_diffrn_source                   'micro-focus sealed X-ray tube'
_diffrn_source_type              'PhotonJet (Mo) X-ray Source'
_reflns_Friedel_coverage         0.000
_reflns_Friedel_fraction_full    .
_reflns_Friedel_fraction_max     .
_reflns_number_gt                31518
_reflns_number_total             49608
_reflns_special_details          
;
 Reflections were merged by SHELXL according to the crystal
 class for the calculation of statistics and refinement.
 
 Structure factors included contributions from the .fab file.
 
 _reflns_Friedel_fraction is defined as the number of unique
 Friedel pairs measured divided by the number that would be
 possible theoretically, ignoring centric projections and
 systematic absences.
;
_reflns_threshold_expression     'I > 2\s(I)'
_computing_cell_refinement       'CrysAlisPro 1.171.42.78a (Rigaku OD, 2022)'
_computing_data_collection       'CrysAlisPro 1.171.42.78a (Rigaku OD, 2022)'
_computing_data_reduction        'CrysAlisPro 1.171.42.78a (Rigaku OD, 2022)'
_computing_molecular_graphics    'Olex2 1.5 (Dolomanov et al., 2009)'
_computing_publication_material  'Olex2 1.5 (Dolomanov et al., 2009)'
_computing_structure_refinement  'SHELXL 2018/3 (Sheldrick, 2015)'
_computing_structure_solution    'SHELXT  (Sheldrick, 2015)'
_refine_diff_density_max         2.647
_refine_diff_density_min         -1.339
_refine_diff_density_rms         0.152
_refine_ls_extinction_coef       .
_refine_ls_extinction_method     none
_refine_ls_goodness_of_fit_ref   1.037
_refine_ls_hydrogen_treatment    constr
_refine_ls_matrix_type           full
_refine_ls_number_parameters     1903
_refine_ls_number_reflns         49608
_refine_ls_number_restraints     1253
_refine_ls_R_factor_all          0.1302
_refine_ls_R_factor_gt           0.0979
_refine_ls_restrained_S_all      1.034
_refine_ls_shift/su_max          0.005
_refine_ls_shift/su_mean         0.000
_refine_ls_structure_factor_coef Fsqd
_refine_ls_weighting_details     
'w=1/[\s^2^(Fo^2^)+(0.1768P)^2^+62.9791P] where P=(Fo^2^+2Fc^2^)/3'
_refine_ls_weighting_scheme      calc
_refine_ls_wR_factor_gt          0.2843
_refine_ls_wR_factor_ref         0.3153
_refine_special_details          ?
_olex2_refinement_description    
;
1. Fixed Uiso
 At 1.2 times of:
  All C(H) groups, All C(H,H) groups
 At 1.5 times of:
  All C(H,H,H) groups
2. Restrained distances
 C15-C21
 2.5 with sigma of 0.02
 H7B-H26B
 1.6 with sigma of 0.02
 N192-C7
 1.43 with sigma of 0.02
 N192-C26
 1.58 with sigma of 0.02
 N192-C31
 1.58 with sigma of 0.02
3. Uiso/Uaniso restraints and constraints
All non-hydrogen atoms restrained to be isotropic: with sigma of 0.02 and sigma
for terminal atoms of 0.04
4.a Secondary CH2 refined with riding coordinates:
 C44(H44A,H44B), C179(H17D,H17E), C180(H18A,H18B), C45(H45A,H45B), C163(H16G,
 H16H), C164(H16L,H16M), C160(H16Q,H16R), C197(H19D,H19E), C2(H2A,H2B),
 C14(H14A,H14B), C3(H3A,H3B), C1(H1A,H1B), C7(H7A,H7B), C28(H28A,H28B),
 C23(H23A,H23B), C102(H10D,H10E)
4.b Me refined with riding coordinates:
 C4(H4A,H4B,H4C), C6(H6A,H6B,H6C)
4.c Aromatic/amide H refined with riding coordinates:
 C22(H22), C90(H90), C62(H62), C125(H125), C86(H86), C84(H84), C107(H107),
 C109(H109), C147(H147), C94(H94), C75(H75), C70(H70), C56(H56), C63(H63),
 C12(H12), C99(H99), C33(H33), C60(H60), C103(H103), C17(H17), C146(H146),
 C10(H10), C106(H106), C19(H19), C110(H110), C92(H92), C143(H143), C81(H81),
 C73(H73), C132(H132), C27(H27), C112(H112), C38(H38), C104(H104), C115(H115),
 C141(H141), C41(H41), C97(H97), C52(H52), C121(H121), C24(H24), C58(H58),
 C127(H127), C50(H50), C78(H78), C113(H113), C67(H67), C124(H124), C82(H82),
 C72(H72), C32(H32), C116(H116), C39(H39), C65(H65), C64(H64), C30(H30),
 C29(H29), C25(H25), C130(H130), C119(H119), C136(H136), C144(H144), C68(H68),
 C42(H42), C96(H96), C138(H138), C150(H150), C128(H128), C149(H149), C36(H36),
 C79(H79), C134(H134), C139(H139), C35(H35)
4.d Idealised Me refined as rotating group:
 C47(H47A,H47B,H47C), C48(H48A,H48B,H48C), C168(H16A,H16B,H16C), C152(H15A,
 H15B,H15C), C202(H20A,H20B,H20C), C167(H16D,H16E,H16F), C159(H15D,H15E,H15F),
 C171(H17A,H17B,H17C), C185(H18C,H18D,H18E), C161(H16I,H16J,H16K), C184(H18F,
 H18G,H18H), C183(H18I,H18J,H18K), C153(H15G,H15H,H15I), C195(H19A,H19B,H19C),
 C169(H16N,H16O,H16P), C182(H18L,H18M,H18N), C196(H19F,H19G,H19H), C166(H16S,
 H16T,H16U), C8(H8A,H8B,H8C), C5(H5A,H5B,H5C), C15(H15J,H15K,H15L), C54(H54A,
 H54B,H54C), C43(H43A,H43B,H43C), C21(H21A,H21B,H21C), C31(H31A,H31B,H31C),
 C66(H66A,H66B,H66C), C69(H69A,H69B,H69C), C40(H40A,H40B,H40C), C100(H10A,H10B,
 H10C), C26(H26A,H26B,H26C)
;
_atom_sites_solution_hydrogens   geom
_atom_sites_solution_primary     dual
_atom_sites_solution_secondary   ?
loop_
_atom_site_label
_atom_site_type_symbol
_atom_site_fract_x
_atom_site_fract_y
_atom_site_fract_z
_atom_site_U_iso_or_equiv
_atom_site_adp_type
_atom_site_occupancy
_atom_site_site_symmetry_order
_atom_site_calc_flag
_atom_site_refinement_flags_posn
_atom_site_refinement_flags_adp
_atom_site_refinement_flags_occupancy
_atom_site_disorder_assembly
_atom_site_disorder_group
Pd1 Pd 0.52939(3) 0.60589(3) 0.30250(2) 0.04700(18) Uani 1 1 d . U . . .
Pd2 Pd 0.98655(3) 0.54322(3) -0.21482(2) 0.05031(19) Uani 1 1 d . U . . .
Pd3 Pd 0.78090(3) 0.19688(3) 0.10910(3) 0.0525(2) Uani 1 1 d . U . . .
Pd4 Pd 0.20691(4) 0.45127(3) 0.41046(2) 0.0552(2) Uani 1 1 d . U . . .
Pd5 Pd -0.01017(4) -0.17455(3) 0.22148(3) 0.0557(2) Uani 1 1 d . U . . .
Pd6 Pd 0.75981(4) 0.91263(3) -0.05640(2) 0.0541(2) Uani 1 1 d . U . . .
Pd7 Pd 0.47692(4) 0.04841(4) 0.27339(3) 0.0597(2) Uani 1 1 d . U . . .
Pd8 Pd 0.29352(4) -0.26464(3) 0.63098(3) 0.0634(2) Uani 1 1 d . U . . .
N23 N 0.5423(3) 0.6487(3) 0.2411(2) 0.0462(17) Uani 1 1 d . U . . .
N43 N 1.0245(4) 0.5488(4) -0.2825(3) 0.060(2) Uani 1 1 d . U . . .
N40 N 0.9500(4) 0.5372(4) -0.1477(3) 0.059(2) Uani 1 1 d . U . . .
N63 N 0.1103(4) -0.0831(3) 0.2746(3) 0.0516(18) Uani 1 1 d . U . . .
N102 N 0.7037(4) 0.2082(3) 0.0818(3) 0.060(2) Uani 1 1 d . U . . .
N100 N 0.6038(4) 0.2228(3) 0.0756(3) 0.057(2) Uani 1 1 d . U . . .
N28 N 0.7037(4) 0.8062(3) 0.0573(3) 0.057(2) Uani 1 1 d . U . . .
N66 N 0.3029(4) 0.0087(3) 0.2557(3) 0.059(2) Uani 1 1 d . U . . .
N126 N 0.2205(4) 0.3764(3) 0.4491(2) 0.0513(18) Uani 1 1 d . U . . .
N114 N 0.4875(4) 0.5423(4) 0.2755(3) 0.0541(19) Uani 1 1 d . U . . .
N88 N 0.3367(4) 0.4275(3) 0.2221(3) 0.0538(19) Uani 1 1 d . U . . .
N61 N 0.8363(4) 0.4757(4) 0.0060(3) 0.064(2) Uani 1 1 d . U . . .
N145 N 0.0721(4) 0.1675(3) 0.7190(3) 0.065(2) Uani 1 1 d . U . . .
N98 N 0.3272(4) 0.0983(4) 0.0653(3) 0.060(2) Uani 1 1 d . U . . .
N26 N 0.7312(4) 0.8773(3) 0.0073(3) 0.0507(18) Uani 1 1 d . U . . .
N105 N 0.1042(4) 0.4334(3) 0.2228(3) 0.0541(19) Uani 1 1 d . U . . .
N95 N 0.4041(4) 0.1450(3) 0.0781(3) 0.0523(19) Uani 1 1 d . U . . .
N31 N 0.7891(4) 0.2874(3) 0.0945(3) 0.058(2) Uani 1 1 d . U . . .
N151 N 0.7737(4) 0.1056(4) 0.1239(3) 0.064(2) Uani 1 1 d . U . . .
N77 N 0.1695(4) 0.3940(4) 0.3750(3) 0.063(2) Uani 1 1 d . U . . .
N1 N 0.0492(4) -0.1424(4) 0.2536(3) 0.061(2) Uani 1 1 d . U . . .
N142 N 0.4582(4) -0.0027(4) 0.3311(3) 0.067(2) Uani 1 1 d . U . . .
N21 N 0.5889(4) 0.6784(3) 0.1724(3) 0.059(2) Uani 1 1 d . U . . .
N46 N 0.0301(4) 0.2529(4) 0.3376(3) 0.059(2) Uani 1 1 d . U . . .
N117 N 0.1971(5) 0.2035(4) 0.5632(3) 0.068(2) Uani 1 1 d . U . . .
N158 N 0.5172(4) 0.5626(4) 0.3658(3) 0.062(2) Uani 1 1 d . U . . .
C22 C 0.5943(4) 0.6398(4) 0.2103(3) 0.048(2) Uani 1 1 d . U . . .
H22 H 0.630663 0.611730 0.212777 0.058 Uiso 1 1 calc R U . . .
N69 N 0.4009(4) 0.0206(4) 0.2568(3) 0.069(2) Uani 1 1 d . U . . .
N74 N -0.1991(4) 0.2466(3) 0.3531(3) 0.062(2) Uani 1 1 d . U . . .
C101 C 0.6425(5) 0.2205(4) 0.1036(4) 0.056(2) Uani 1 1 d . U . . .
N162 N 0.8497(4) 0.9235(5) -0.0487(3) 0.072(2) Uani 1 1 d . U . . .
N140 N 0.4103(4) -0.0271(4) 0.3996(3) 0.067(2) Uani 1 1 d . U . . .
C90 C 0.4058(4) 0.2358(4) 0.1211(3) 0.051(2) Uani 1 1 d . U . . .
H90 H 0.361678 0.236329 0.133200 0.061 Uiso 1 1 calc R U . . .
C91 C 0.4397(4) 0.2798(4) 0.1339(3) 0.048(2) Uani 1 1 d . U . . .
C111 C 0.4312(4) 0.4580(4) 0.2361(3) 0.049(2) Uani 1 1 d . U . . .
N170 N 0.5689(4) 0.6691(4) 0.3299(3) 0.063(2) Uani 1 1 d . U . . .
C62 C 0.0630(5) -0.0844(4) 0.2535(3) 0.054(2) Uani 1 1 d . U . . .
H62 H 0.042354 -0.049623 0.240342 0.065 Uiso 1 1 calc R U . . .
C34 C 0.7988(4) 0.4107(4) 0.0672(3) 0.049(2) Uani 1 1 d . U . . .
C55 C 0.1417(5) -0.0297(4) 0.2767(3) 0.050(2) Uani 1 1 d . U . . .
N135 N 0.2917(4) -0.2101(4) 0.5761(3) 0.068(2) Uani 1 1 d . U . . .
N176 N 0.0550(5) -0.1829(5) 0.1604(3) 0.083(3) Uani 1 1 d . U . . .
C125 C 0.2703(5) 0.3321(5) 0.4370(3) 0.061(3) Uani 1 1 d . U . . .
H125 H 0.302829 0.339498 0.411430 0.073 Uiso 1 1 calc R U . . .
C86 C 0.4332(4) 0.3685(4) 0.1866(3) 0.052(2) Uani 1 1 d . U . . .
H86 H 0.477995 0.361941 0.182924 0.062 Uiso 1 1 calc R U . . .
N165 N 0.7904(5) 0.9484(5) -0.1200(3) 0.080(3) Uani 1 1 d . U . . .
C87 C 0.3995(4) 0.4161(4) 0.2134(3) 0.055(2) Uani 1 1 d . U . . .
C84 C 0.3381(4) 0.3419(4) 0.1739(3) 0.052(2) Uani 1 1 d . U . . .
H84 H 0.314873 0.316533 0.160944 0.062 Uiso 1 1 calc R U . . .
C13 C 0.8367(5) 0.5330(4) -0.0131(3) 0.063(3) Uani 1 1 d . U . . .
N137 N 0.2933(5) -0.1341(4) 0.5262(3) 0.076(3) Uani 1 1 d . U . . .
C107 C 0.1953(5) 0.3600(4) 0.2092(3) 0.056(2) Uani 1 1 d . U . . .
H107 H 0.213284 0.318139 0.203691 0.067 Uiso 1 1 calc R U . . .
C59 C 0.2378(5) 0.0137(4) 0.2676(3) 0.056(2) Uani 1 1 d . U . . .
C109 C 0.2047(4) 0.4646(4) 0.2199(4) 0.057(2) Uani 1 1 d . U . . .
H109 H 0.228815 0.496716 0.222725 0.068 Uiso 1 1 calc R U . . .
C53 C 0.0931(5) 0.2442(4) 0.3310(4) 0.056(2) Uani 1 1 d . U . . .
C147 C 0.1567(5) 0.1097(5) 0.6661(4) 0.065(3) Uani 1 1 d . U . . .
H147 H 0.185416 0.072894 0.659030 0.078 Uiso 1 1 calc R U . . .
N2 N 1.0784(4) 0.5198(6) -0.2058(4) 0.088(3) Uani 1 1 d . U . . .
C94 C 0.5041(4) 0.1851(4) 0.0737(3) 0.049(2) Uani 1 1 d . U . . .
H94 H 0.525917 0.153324 0.053248 0.059 Uiso 1 1 calc R U . . .
C75 C -0.1637(5) 0.2765(5) 0.3730(4) 0.064(3) Uani 1 1 d . U . . .
H75 H -0.185111 0.308354 0.393528 0.077 Uiso 1 1 calc R U . . .
C93 C 0.5369(5) 0.2284(4) 0.0890(3) 0.060(3) Uani 1 1 d . U . . .
C9 C 0.8007(5) 0.4714(5) 0.0496(3) 0.056(2) Uani 1 1 d . U . . .
C108 C 0.2357(5) 0.4058(4) 0.2115(3) 0.057(2) Uani 1 1 d . U . . .
C37 C 0.8750(5) 0.5356(5) -0.0586(3) 0.060(3) Uani 1 1 d . U . . .
C70 C 0.3404(5) 0.0405(5) 0.2713(3) 0.058(2) Uani 1 1 d . U . . .
H70 H 0.325161 0.074620 0.291212 0.069 Uiso 1 1 calc R U . . .
C56 C 0.1050(5) 0.0279(4) 0.2899(3) 0.053(2) Uani 1 1 d . U . . .
H56 H 0.060066 0.031669 0.298209 0.064 Uiso 1 1 calc R U . . .
C83 C 0.3051(4) 0.3910(5) 0.2019(4) 0.055(2) Uani 1 1 d . U . . .
C20 C 0.6933(5) 0.7468(4) 0.0776(3) 0.056(2) Uani 1 1 d . U . . .
C63 C 0.6448(5) 0.7425(4) 0.1146(3) 0.057(2) Uani 1 1 d . U . . .
H63 H 0.618156 0.778367 0.127597 0.068 Uiso 1 1 calc R U . . .
C57 C 0.1376(5) 0.0802(4) 0.2902(3) 0.050(2) Uani 1 1 d . U . . .
C12 C 0.7994(5) 0.5862(4) 0.0091(3) 0.060(3) Uani 1 1 d . U . . .
H12 H 0.798742 0.624749 -0.006488 0.072 Uiso 1 1 calc R U . . .
C99 C 0.3433(5) 0.1493(4) 0.0800(3) 0.053(2) Uani 1 1 d . U . . .
H99 H 0.313940 0.184710 0.090591 0.064 Uiso 1 1 calc R U . . .
C33 C 0.7686(5) 0.3939(4) 0.1108(3) 0.056(2) Uani 1 1 d . U . . .
H33 H 0.750466 0.424657 0.133060 0.068 Uiso 1 1 calc R U . . .
C60 C 0.2062(5) -0.0361(4) 0.2673(3) 0.053(2) Uani 1 1 d . U . . .
H60 H 0.229671 -0.075775 0.260394 0.064 Uiso 1 1 calc R U . . .
C89 C 0.4407(5) 0.1903(4) 0.0891(3) 0.049(2) Uani 1 1 d . U . . .
N177 N 0.2446(5) 0.5079(4) 0.4470(3) 0.062(2) Uani 1 1 d . U . . .
N178 N 0.4894(5) 0.1102(5) 0.2184(3) 0.082(3) Uani 1 1 d . U . . .
C49 C -0.0003(6) 0.2060(4) 0.3291(4) 0.066(3) Uani 1 1 d . U . . .
C80 C 0.1218(5) 0.2974(4) 0.3441(4) 0.059(2) Uani 1 1 d . U . . .
C103 C 0.7005(6) 0.2024(5) 0.0358(4) 0.068(3) Uani 1 1 d . U . . .
H103 H 0.735886 0.195207 0.010846 0.082 Uiso 1 1 calc R U . . .
C17 C 0.6745(5) 0.6306(4) 0.1125(3) 0.053(2) Uani 1 1 d . U . . .
H17 H 0.667283 0.590402 0.123828 0.063 Uiso 1 1 calc R U . . .
C16 C 0.6351(5) 0.6829(4) 0.1332(3) 0.056(2) Uani 1 1 d . U . . .
C146 C 0.1173(5) 0.1164(5) 0.7075(3) 0.065(3) Uani 1 1 d . U . . .
H146 H 0.120716 0.084813 0.729567 0.078 Uiso 1 1 calc R U . . .
C85 C 0.4052(4) 0.3291(4) 0.1645(3) 0.049(2) Uani 1 1 d . U . . .
C10 C 0.7653(5) 0.5230(4) 0.0731(3) 0.057(2) Uani 1 1 d . U . . .
H10 H 0.741492 0.518129 0.103224 0.068 Uiso 1 1 calc R U . . .
C106 C 0.1342(4) 0.3751(4) 0.2148(3) 0.053(2) Uani 1 1 d . U . . .
H106 H 0.109222 0.343295 0.213090 0.064 Uiso 1 1 calc R U . . .
C76 C -0.0995(5) 0.2656(5) 0.3666(4) 0.065(3) Uani 1 1 d . U . . .
C11 C 0.7645(5) 0.5828(5) 0.0526(4) 0.059(2) Uani 1 1 d . U . . .
C19 C 0.7334(5) 0.6958(4) 0.0577(3) 0.058(2) Uani 1 1 d . U . . .
H19 H 0.767097 0.700157 0.032235 0.070 Uiso 1 1 calc R U . . .
C110 C 0.1418(5) 0.4788(5) 0.2244(4) 0.060(3) Uani 1 1 d . U . . .
H110 H 0.122899 0.520538 0.228796 0.071 Uiso 1 1 calc R U . . .
C92 C 0.5034(4) 0.2755(4) 0.1177(3) 0.048(2) Uani 1 1 d . U . . .
H92 H 0.525738 0.305815 0.126251 0.057 Uiso 1 1 calc R U . . .
C143 C 0.4825(6) -0.0609(5) 0.3407(3) 0.071(3) Uani 1 1 d . U . . .
H143 H 0.514035 -0.086954 0.320475 0.085 Uiso 1 1 calc R U . . .
N181 N 0.5580(5) 0.0751(6) 0.2861(4) 0.088(3) Uani 1 1 d . U . . .
C81 C 0.1853(6) 0.3057(5) 0.3261(4) 0.067(3) Uani 1 1 d . U . . .
H81 H 0.212644 0.279204 0.303684 0.080 Uiso 1 1 calc R U . . .
C73 C -0.1683(5) 0.2011(4) 0.3247(4) 0.062(3) Uani 1 1 d . U . . .
H73 H -0.192495 0.176957 0.311525 0.074 Uiso 1 1 calc R U . . .
C120 C 0.2651(5) 0.0923(5) 0.5231(3) 0.063(3) Uani 1 1 d . U . . .
C132 C 0.3368(5) 0.0298(5) 0.4609(3) 0.057(2) Uani 1 1 d . U . . .
H132 H 0.346393 0.066646 0.444790 0.069 Uiso 1 1 calc R U . . .
N191 N 0.1915(6) 0.5277(5) 0.3713(4) 0.085(3) Uani 1 1 d . U . . .
C27 C 0.7285(5) 0.8173(4) 0.0150(3) 0.050(2) Uani 1 1 d . U . . .
H27 H 0.742928 0.786380 -0.007617 0.061 Uiso 1 1 calc R U . . .
C122 C 0.1935(5) 0.1521(4) 0.5860(4) 0.058(2) Uani 1 1 d . U . . .
C112 C 0.3966(5) 0.5153(5) 0.2536(3) 0.062(3) Uani 1 1 d . U . . .
H112 H 0.353814 0.526282 0.251331 0.074 Uiso 1 1 calc R U . . .
N192 N 0.3886(5) -0.2827(5) 0.6153(4) 0.085(3) Uani 1 1 d D U . . .
N193 N 0.2945(5) -0.3230(4) 0.6849(4) 0.083(3) Uani 1 1 d . U . . .
C38 C 0.8999(5) 0.5881(5) -0.0780(3) 0.066(3) Uani 1 1 d . U . . .
H38 H 0.892622 0.624474 -0.060293 0.079 Uiso 1 1 calc R U . . .
C104 C 0.6412(5) 0.2084(5) 0.0332(4) 0.065(3) Uani 1 1 d . U . . .
H104 H 0.626196 0.203655 0.006475 0.078 Uiso 1 1 calc R U . . .
C115 C 0.5217(4) 0.4891(4) 0.2580(3) 0.055(2) Uani 1 1 d . U . . .
H115 H 0.565372 0.480287 0.258503 0.066 Uiso 1 1 calc R U . . .
C141 C 0.4130(5) 0.0166(5) 0.3667(3) 0.059(2) Uani 1 1 d . U . . .
H141 H 0.386527 0.055178 0.368712 0.071 Uiso 1 1 calc R U . . .
C41 C 0.9243(5) 0.4847(5) -0.1290(4) 0.067(3) Uani 1 1 d . U . . .
H41 H 0.930574 0.449146 -0.147479 0.080 Uiso 1 1 calc R U . . .
C97 C 0.3810(5) 0.0594(5) 0.0559(4) 0.067(3) Uani 1 1 d . U . . .
H97 H 0.384013 0.018699 0.044849 0.080 Uiso 1 1 calc R U . . .
C52 C 0.1300(5) 0.1894(4) 0.3158(3) 0.055(2) Uani 1 1 d . U . . .
H52 H 0.174791 0.185063 0.312172 0.066 Uiso 1 1 calc R U . . .
C121 C 0.2276(5) 0.0962(5) 0.5684(3) 0.065(3) Uani 1 1 d . U . . .
H121 H 0.225775 0.060091 0.586896 0.078 Uiso 1 1 calc R U . . .
C24 C 0.5010(5) 0.6929(4) 0.2253(3) 0.061(3) Uani 1 1 d . U . . .
H24 H 0.459832 0.708788 0.241669 0.073 Uiso 1 1 calc R U . . .
C58 C 0.2032(5) 0.0713(4) 0.2787(3) 0.053(2) Uani 1 1 d . U . . .
H58 H 0.225333 0.105858 0.278430 0.064 Uiso 1 1 calc R U . . .
C71 C -0.0686(4) 0.2199(4) 0.3361(4) 0.053(2) Uani 1 1 d . U . . .
N194 N 0.8577(5) 0.1831(4) 0.1382(3) 0.073(2) Uani 1 1 d . U . . .
C51 C 0.0997(5) 0.1391(4) 0.3057(3) 0.053(2) Uani 1 1 d . U . . .
C131 C 0.3655(5) -0.0276(5) 0.4402(3) 0.061(3) Uani 1 1 d . U . . .
C127 C 0.1727(5) 0.3635(5) 0.4854(4) 0.069(3) Uani 1 1 d . U . . .
H127 H 0.136361 0.393100 0.494743 0.083 Uiso 1 1 calc R U . . .
C50 C 0.0364(5) 0.1487(4) 0.3103(4) 0.060(3) Uani 1 1 d . U . . .
H50 H 0.015464 0.117614 0.301113 0.072 Uiso 1 1 calc R U . . .
C78 C 0.1099(6) 0.3854(5) 0.3900(5) 0.076(3) Uani 1 1 d . U . . .
H78 H 0.083998 0.413930 0.411622 0.092 Uiso 1 1 calc R U . . .
C113 C 0.4259(5) 0.5539(4) 0.2735(3) 0.058(2) Uani 1 1 d . U . . .
H113 H 0.401833 0.590893 0.286700 0.069 Uiso 1 1 calc R U . . .
C67 C 0.3424(6) -0.0341(6) 0.2285(4) 0.076(3) Uani 1 1 d . U . . .
H67 H 0.330071 -0.065058 0.212323 0.091 Uiso 1 1 calc R U . . .
C124 C 0.2763(5) 0.2773(5) 0.4593(3) 0.060(2) Uani 1 1 d . U . . .
H124 H 0.313570 0.248611 0.450327 0.072 Uiso 1 1 calc R U . . .
C148 C 0.1555(5) 0.1572(5) 0.6334(3) 0.064(3) Uani 1 1 d . U . . .
C82 C 0.2050(6) 0.3560(5) 0.3438(3) 0.068(3) Uani 1 1 d . U . . .
H82 H 0.247624 0.363446 0.332352 0.081 Uiso 1 1 calc R U . . .
C72 C -0.1046(5) 0.1881(4) 0.3140(4) 0.065(3) Uani 1 1 d . U . . .
H72 H -0.084356 0.157867 0.291833 0.078 Uiso 1 1 calc R U . . .
C32 C 0.7655(5) 0.3345(4) 0.1211(3) 0.060(3) Uani 1 1 d . U . . .
H32 H 0.743568 0.325409 0.150978 0.073 Uiso 1 1 calc R U . . .
C116 C 0.4921(5) 0.4473(4) 0.2391(4) 0.061(3) Uani 1 1 d . U . . .
H116 H 0.516261 0.409431 0.227748 0.073 Uiso 1 1 calc R U . . .
C39 C 0.9348(5) 0.5893(5) -0.1223(3) 0.061(3) Uani 1 1 d . U . . .
H39 H 0.948351 0.626855 -0.135010 0.073 Uiso 1 1 calc R U . . .
C65 C 0.0907(5) -0.1772(5) 0.2756(4) 0.066(3) Uani 1 1 d . U . . .
H65 H 0.091720 -0.220327 0.281324 0.079 Uiso 1 1 calc R U . . .
C118 C 0.2324(5) 0.2024(5) 0.5189(4) 0.064(3) Uani 1 1 d . U . . .
C64 C 0.1296(6) -0.1415(5) 0.2877(5) 0.080(3) Uani 1 1 d . U . . .
H64 H 0.163458 -0.154358 0.302431 0.097 Uiso 1 1 calc R U . . .
C44 C 1.0936(5) 0.5229(7) -0.2889(4) 0.080(3) Uani 1 1 d . U . . .
H44A H 1.098256 0.477816 -0.293894 0.096 Uiso 1 1 calc R U . . .
H44B H 1.118018 0.541613 -0.316445 0.096 Uiso 1 1 calc R U . . .
C30 C 0.7051(5) 0.9044(5) 0.0469(4) 0.066(3) Uani 1 1 d . U . . .
H30 H 0.699651 0.947626 0.052039 0.079 Uiso 1 1 calc R U . . .
C123 C 0.2278(5) 0.2627(5) 0.4957(3) 0.063(3) Uani 1 1 d . U . . .
N201 N -0.0683(5) -0.2122(5) 0.1882(3) 0.076(3) Uani 1 1 d . U . . .
C29 C 0.6879(6) 0.8621(5) 0.0781(4) 0.068(3) Uani 1 1 d . U . . .
H29 H 0.668170 0.869356 0.109190 0.082 Uiso 1 1 calc R U . . .
C25 C 0.5282(5) 0.7102(5) 0.1829(4) 0.069(3) Uani 1 1 d . U . . .
H25 H 0.509300 0.738869 0.163831 0.082 Uiso 1 1 calc R U . . .
C130 C 0.3507(6) -0.0792(5) 0.4618(4) 0.073(3) Uani 1 1 d . U . . .
H130 H 0.369387 -0.118164 0.448987 0.087 Uiso 1 1 calc R U . . .
C119 C 0.2642(5) 0.1502(5) 0.4994(3) 0.066(3) Uani 1 1 d . U . . .
H119 H 0.287100 0.151607 0.468744 0.079 Uiso 1 1 calc R U . . .
C136 C 0.2984(5) -0.1518(5) 0.5683(4) 0.071(3) Uani 1 1 d . U . . .
H136 H 0.305971 -0.125096 0.590036 0.085 Uiso 1 1 calc R U . . .
C129 C 0.3080(6) -0.0759(5) 0.5030(4) 0.078(3) Uani 1 1 d . U . . .
C47 C 0.9965(5) 0.5160(5) -0.3116(4) 0.066(3) Uani 1 1 d . U . . .
H47A H 1.005188 0.471464 -0.306215 0.100 Uiso 1 1 calc R U . . .
H47B H 1.014700 0.525430 -0.343421 0.100 Uiso 1 1 calc R U . . .
H47C H 0.950580 0.528603 -0.305005 0.100 Uiso 1 1 calc R U . . .
C18 C 0.7228(5) 0.6378(4) 0.0764(3) 0.053(2) Uani 1 1 d . U . . .
C144 C 0.4559(6) -0.0754(5) 0.3818(4) 0.087(4) Uani 1 1 d . U . . .
H144 H 0.465941 -0.112875 0.397143 0.105 Uiso 1 1 calc R U . . .
C68 C 0.4036(6) -0.0254(5) 0.2281(4) 0.077(3) Uani 1 1 d . U . . .
H68 H 0.441071 -0.047823 0.210721 0.093 Uiso 1 1 calc R U . . .
C48 C 1.0188(6) 0.6162(5) -0.2979(4) 0.083(4) Uani 1 1 d . U . . .
H48A H 0.975363 0.629746 -0.301281 0.125 Uiso 1 1 calc R U . . .
H48B H 1.048460 0.620335 -0.327101 0.125 Uiso 1 1 calc R U . . .
H48C H 1.028747 0.641805 -0.275184 0.125 Uiso 1 1 calc R U . . .
C42 C 0.8907(6) 0.4822(5) -0.0856(4) 0.077(3) Uani 1 1 d . U . . .
H42 H 0.877609 0.444188 -0.073238 0.093 Uiso 1 1 calc R U . . .
C133 C 0.2955(6) 0.0351(5) 0.5033(4) 0.070(3) Uani 1 1 d . U . . .
C168 C 0.8423(6) 0.9729(6) -0.0138(4) 0.081(3) Uani 1 1 d . U . . .
H16A H 0.822247 1.011724 -0.024527 0.121 Uiso 1 1 calc R U . . .
H16B H 0.884053 0.978499 -0.008975 0.121 Uiso 1 1 calc R U . . .
H16C H 0.815651 0.960485 0.014899 0.121 Uiso 1 1 calc R U . . .
C96 C 0.4302(5) 0.0844(4) 0.0638(4) 0.069(3) Uani 1 1 d . U . . .
H96 H 0.472890 0.065655 0.060643 0.083 Uiso 1 1 calc R U . . .
C138 C 0.2796(8) -0.1851(7) 0.5047(5) 0.101(4) Uani 1 1 d . U . . .
H138 H 0.272203 -0.186220 0.474955 0.121 Uiso 1 1 calc R U . . .
C150 C 0.0705(6) 0.2116(5) 0.6860(4) 0.070(3) Uani 1 1 d . U . . .
H150 H 0.040575 0.247589 0.693088 0.084 Uiso 1 1 calc R U . . .
C128 C 0.1778(5) 0.3084(5) 0.5079(3) 0.064(3) Uani 1 1 d . U . . .
H128 H 0.144912 0.301332 0.533300 0.076 Uiso 1 1 calc R U . . .
C149 C 0.1100(6) 0.2074(5) 0.6424(4) 0.080(3) Uani 1 1 d . U . . .
H149 H 0.105368 0.238287 0.619977 0.096 Uiso 1 1 calc R U . . .
C36 C 0.8216(6) 0.3003(4) 0.0531(4) 0.074(3) Uani 1 1 d . U . . .
H36 H 0.842768 0.267156 0.033636 0.089 Uiso 1 1 calc R U . . .
C79 C 0.0829(6) 0.3394(5) 0.3771(5) 0.075(3) Uani 1 1 d . U . . .
H79 H 0.039705 0.335084 0.389390 0.090 Uiso 1 1 calc R U . . .
C152 C 0.7922(8) 0.0680(6) 0.0791(5) 0.108(5) Uani 1 1 d . U . . .
H15A H 0.754672 0.068189 0.066259 0.161 Uiso 1 1 calc R U . . .
H15B H 0.808548 0.025338 0.085423 0.161 Uiso 1 1 calc R U . . .
H15C H 0.824871 0.086719 0.057248 0.161 Uiso 1 1 calc R U . . .
C179 C 0.5569(6) 0.1239(7) 0.2154(5) 0.092(4) Uani 1 1 d . U . . .
H17D H 0.586785 0.091384 0.196994 0.110 Uiso 1 1 calc R U . . .
H17E H 0.562195 0.163684 0.199268 0.110 Uiso 1 1 calc R U . . .
C180 C 0.5734(6) 0.1269(7) 0.2574(4) 0.087(4) Uani 1 1 d . U . . .
H18A H 0.550911 0.165279 0.273073 0.105 Uiso 1 1 calc R U . . .
H18B H 0.619507 0.128877 0.252265 0.105 Uiso 1 1 calc R U . . .
C202 C -0.1238(7) -0.1717(7) 0.1875(4) 0.098(4) Uani 1 1 d . U . . .
H20A H -0.150520 -0.167702 0.218226 0.146 Uiso 1 1 calc R U . . .
H20B H -0.147010 -0.188079 0.167278 0.146 Uiso 1 1 calc R U . . .
H20C H -0.112595 -0.131144 0.176316 0.146 Uiso 1 1 calc R U . . .
C134 C 0.2795(6) -0.0229(5) 0.5247(4) 0.072(3) Uani 1 1 d . U . . .
H134 H 0.249938 -0.023639 0.553001 0.087 Uiso 1 1 calc R U . . .
C167 C 0.8100(8) 0.8954(8) -0.1548(5) 0.111(5) Uani 1 1 d . U . . .
H16D H 0.847081 0.868839 -0.148642 0.167 Uiso 1 1 calc R U . . .
H16E H 0.820437 0.912741 -0.185547 0.167 Uiso 1 1 calc R U . . .
H16F H 0.774800 0.871098 -0.152275 0.167 Uiso 1 1 calc R U . . .
C159 C 0.4473(7) 0.5543(8) 0.3842(4) 0.103(5) Uani 1 1 d . U . . .
H15D H 0.420352 0.592869 0.380120 0.155 Uiso 1 1 calc R U . . .
H15E H 0.440380 0.543776 0.416654 0.155 Uiso 1 1 calc R U . . .
H15F H 0.436423 0.521082 0.367727 0.155 Uiso 1 1 calc R U . . .
C139 C 0.2791(7) -0.2310(6) 0.5345(4) 0.087(4) Uani 1 1 d . U . . .
H139 H 0.271600 -0.271668 0.529408 0.104 Uiso 1 1 calc R U . . .
C171 C 0.6310(6) 0.6819(7) 0.3031(5) 0.093(4) Uani 1 1 d . U . . .
H17A H 0.626724 0.696531 0.272733 0.139 Uiso 1 1 calc R U . . .
H17B H 0.661202 0.643948 0.300396 0.139 Uiso 1 1 calc R U . . .
H17C H 0.646404 0.713567 0.318258 0.139 Uiso 1 1 calc R U . . .
C185 C 0.4448(6) 0.1668(6) 0.2324(5) 0.090(4) Uani 1 1 d . U . . .
H18C H 0.401178 0.156845 0.239064 0.135 Uiso 1 1 calc R U . . .
H18D H 0.450030 0.197504 0.207852 0.135 Uiso 1 1 calc R U . . .
H18E H 0.453446 0.183587 0.259700 0.135 Uiso 1 1 calc R U . . .
C45 C 1.1187(7) 0.5330(9) -0.2531(5) 0.109(5) Uani 1 1 d . U . . .
H45A H 1.126385 0.576725 -0.254161 0.131 Uiso 1 1 calc R U . . .
H45B H 1.160417 0.507143 -0.256788 0.131 Uiso 1 1 calc R U . . .
C163 C 0.8872(6) 0.9389(7) -0.0922(5) 0.095(4) Uani 1 1 d . U . . .
H16G H 0.905395 0.900581 -0.109478 0.114 Uiso 1 1 calc R U . . .
H16H H 0.922649 0.960009 -0.087756 0.114 Uiso 1 1 calc R U . . .
C35 C 0.8256(6) 0.3600(5) 0.0377(4) 0.084(4) Uani 1 1 d . U . . .
H35 H 0.846439 0.367386 0.007241 0.101 Uiso 1 1 calc R U . . .
C161 C 0.5613(7) 0.5082(6) 0.3650(4) 0.099(5) Uani 1 1 d . U . . .
H16I H 0.551237 0.477024 0.346191 0.149 Uiso 1 1 calc R U . . .
H16J H 0.558844 0.492197 0.395955 0.149 Uiso 1 1 calc R U . . .
H16K H 0.604274 0.517950 0.352115 0.149 Uiso 1 1 calc R U . . .
C184 C 0.4793(8) 0.0870(7) 0.1758(4) 0.103(5) Uani 1 1 d . U . . .
H18F H 0.507046 0.048061 0.167659 0.154 Uiso 1 1 calc R U . . .
H18G H 0.489185 0.117450 0.151484 0.154 Uiso 1 1 calc R U . . .
H18H H 0.434966 0.080082 0.179916 0.154 Uiso 1 1 calc R U . . .
C183 C 0.6112(5) 0.0187(8) 0.2699(6) 0.121(6) Uani 1 1 d . U . . .
H18I H 0.591342 -0.017124 0.264569 0.181 Uiso 1 1 calc R U . . .
H18J H 0.635530 0.008508 0.293354 0.181 Uiso 1 1 calc R U . . .
H18K H 0.639675 0.029813 0.241611 0.181 Uiso 1 1 calc R U . . .
C164 C 0.8477(6) 0.9799(7) -0.1186(4) 0.089(4) Uani 1 1 d . U . . .
H16L H 0.872308 0.986265 -0.149823 0.107 Uiso 1 1 calc R U . . .
H16M H 0.834052 1.020672 -0.103772 0.107 Uiso 1 1 calc R U . . .
C153 C 0.7123(8) 0.0940(6) 0.1466(7) 0.127(6) Uani 1 1 d . U . . .
H15G H 0.696672 0.121833 0.172622 0.191 Uiso 1 1 calc R U . . .
H15H H 0.713929 0.051105 0.157392 0.191 Uiso 1 1 calc R U . . .
H15I H 0.683637 0.101139 0.125668 0.191 Uiso 1 1 calc R U . . .
C195 C 0.8374(7) 0.2152(8) 0.1837(5) 0.107(5) Uani 1 1 d . U . . .
H19A H 0.814287 0.256107 0.180013 0.160 Uiso 1 1 calc R U . . .
H19B H 0.874902 0.219679 0.195359 0.160 Uiso 1 1 calc R U . . .
H19C H 0.809720 0.190591 0.205132 0.160 Uiso 1 1 calc R U . . .
C169 C 0.8864(7) 0.8680(6) -0.0284(5) 0.092(4) Uani 1 1 d . U . . .
H16N H 0.860396 0.855621 0.000516 0.139 Uiso 1 1 calc R U . . .
H16O H 0.925979 0.879745 -0.023300 0.139 Uiso 1 1 calc R U . . .
H16P H 0.896132 0.833306 -0.049627 0.139 Uiso 1 1 calc R U . . .
C182 C 0.5536(8) 0.0909(8) 0.3339(5) 0.107(5) Uani 1 1 d . U . . .
H18L H 0.591792 0.108148 0.336430 0.161 Uiso 1 1 calc R U . . .
H18M H 0.549696 0.053630 0.352833 0.161 Uiso 1 1 calc R U . . .
H18N H 0.516235 0.121462 0.344252 0.161 Uiso 1 1 calc R U . . .
C160 C 0.5329(8) 0.6095(6) 0.3966(4) 0.097(4) Uani 1 1 d . U . . .
H16Q H 0.493734 0.637090 0.409988 0.116 Uiso 1 1 calc R U . . .
H16R H 0.548738 0.587289 0.421838 0.116 Uiso 1 1 calc R U . . .
C197 C 0.8701(9) 0.1151(8) 0.1422(7) 0.120(5) Uani 1 1 d . U . . .
H19D H 0.898274 0.099127 0.113450 0.144 Uiso 1 1 calc R U . . .
H19E H 0.893740 0.105332 0.166548 0.144 Uiso 1 1 calc R U . . .
C196 C 0.9180(7) 0.2066(9) 0.1085(6) 0.112(5) Uani 1 1 d . U . . .
H19F H 0.947827 0.211494 0.127558 0.169 Uiso 1 1 calc R U . . .
H19G H 0.906069 0.246425 0.094673 0.169 Uiso 1 1 calc R U . . .
H19H H 0.938038 0.176581 0.084522 0.169 Uiso 1 1 calc R U . . .
C166 C 0.7401(7) 0.9936(7) -0.1340(5) 0.103(5) Uani 1 1 d . U . . .
H16S H 0.705396 0.971846 -0.138076 0.154 Uiso 1 1 calc R U . . .
H16T H 0.758192 1.013494 -0.162677 0.154 Uiso 1 1 calc R U . . .
H16U H 0.723872 1.024998 -0.110443 0.154 Uiso 1 1 calc R U . . .
C8 C 0.1989(8) 0.5144(8) 0.4936(5) 0.123(6) Uani 1 1 d . U . . .
H8A H 0.177030 0.556692 0.497179 0.184 Uiso 1 1 calc R U . . .
H8B H 0.222770 0.505056 0.517429 0.184 Uiso 1 1 calc R U . . .
H8C H 0.167714 0.485478 0.495934 0.184 Uiso 1 1 calc R U . . .
C2 C 0.2527(9) 0.5633(7) 0.4230(6) 0.122(6) Uani 1 1 d . U . . .
H2A H 0.296473 0.559815 0.404183 0.147 Uiso 1 1 calc R U . . .
H2B H 0.247944 0.596979 0.444958 0.147 Uiso 1 1 calc R U . . .
C5 C 0.3078(8) 0.4821(9) 0.4538(8) 0.141(7) Uani 1 1 d . U . . .
H5A H 0.306026 0.475827 0.486328 0.212 Uiso 1 1 calc R U . . .
H5B H 0.338284 0.510758 0.441396 0.212 Uiso 1 1 calc R U . . .
H5C H 0.321229 0.442405 0.438111 0.212 Uiso 1 1 calc R U . . .
C14 C 0.3675(8) -0.3412(8) 0.6811(5) 0.123(6) Uani 1 1 d . U . . .
H14A H 0.381049 -0.314217 0.701694 0.148 Uiso 1 1 calc R U . . .
H14B H 0.374365 -0.384085 0.692541 0.148 Uiso 1 1 calc R U . . .
C15 C 0.2710(8) -0.2948(7) 0.7297(5) 0.113(5) Uani 1 1 d D U . . .
H15J H 0.297982 -0.263895 0.733546 0.169 Uiso 1 1 calc R U . . .
H15K H 0.272065 -0.326722 0.753259 0.169 Uiso 1 1 calc R U . . .
H15L H 0.227394 -0.274831 0.732297 0.169 Uiso 1 1 calc R U . . .
C3 C 0.2069(11) 0.5805(7) 0.3925(7) 0.139(7) Uani 1 1 d . U . . .
H3A H 0.167323 0.603039 0.410599 0.167 Uiso 1 1 calc R U . . .
H3B H 0.225464 0.608911 0.368425 0.167 Uiso 1 1 calc R U . . .
C1 C 0.5763(9) 0.6433(8) 0.3741(5) 0.112(5) Uani 1 1 d . U . . .
H1A H 0.618115 0.617486 0.369518 0.134 Uiso 1 1 calc R U . . .
H1B H 0.577563 0.678041 0.393848 0.134 Uiso 1 1 calc R U . . .
C54 C 1.0922(7) 0.5486(12) -0.1689(6) 0.148(8) Uani 1 1 d . U . . .
H54A H 1.084818 0.593534 -0.172696 0.222 Uiso 1 1 calc R U . . .
H54B H 1.136679 0.535921 -0.167883 0.222 Uiso 1 1 calc R U . . .
H54C H 1.064755 0.536413 -0.140566 0.222 Uiso 1 1 calc R U . . .
C43 C 1.0849(8) 0.4412(8) -0.1992(6) 0.130(7) Uani 1 1 d . U . . .
H43A H 1.060049 0.430826 -0.169322 0.195 Uiso 1 1 calc R U . . .
H43B H 1.129560 0.424527 -0.201594 0.195 Uiso 1 1 calc R U . . .
H43C H 1.069003 0.423235 -0.222979 0.195 Uiso 1 1 calc R U . . .
C21 C 0.2586(13) -0.3797(7) 0.6824(7) 0.182(10) Uani 1 1 d D U . . .
H21A H 0.277103 -0.401539 0.653814 0.273 Uiso 1 1 calc R U . . .
H21B H 0.213700 -0.365251 0.683906 0.273 Uiso 1 1 calc R U . . .
H21C H 0.262636 -0.407677 0.708020 0.273 Uiso 1 1 calc R U . . .
C31 C 0.4201(7) -0.2255(7) 0.6198(8) 0.131(6) Uani 1 1 d D U . . .
H31A H 0.387534 -0.189510 0.626563 0.197 Uiso 1 1 calc R U . . .
H31B H 0.450051 -0.218386 0.591243 0.197 Uiso 1 1 calc R U . . .
H31C H 0.442796 -0.231999 0.644472 0.197 Uiso 1 1 calc R U . . .
C4 C 0.1316(12) 0.5431(10) 0.3644(9) 0.177(10) Uani 1 1 d . U . . .
H4A H 0.119379 0.508489 0.350045 0.266 Uiso 1 1 calc R U . . .
H4B H 0.101882 0.552304 0.393579 0.266 Uiso 1 1 calc R U . . .
H4C H 0.130439 0.579496 0.344484 0.266 Uiso 1 1 calc R U . . .
C6 C 0.2429(14) 0.5184(8) 0.3273(7) 0.188(10) Uani 1 1 d . U . . .
H6A H 0.284422 0.507476 0.334812 0.282 Uiso 1 1 calc R U . . .
H6B H 0.234298 0.485045 0.309687 0.282 Uiso 1 1 calc R U . . .
H6C H 0.242709 0.556650 0.309373 0.282 Uiso 1 1 calc R U . . .
C7 C 0.4085(11) -0.3377(11) 0.6366(10) 0.195(10) Uani 1 1 d D U . . .
H7A H 0.452927 -0.338283 0.639355 0.234 Uiso 1 1 calc R U . . .
H7B H 0.406441 -0.373648 0.618223 0.234 Uiso 1 1 calc DR U . . .
C28 C 0.0225(10) -0.2037(11) 0.1281(5) 0.146(7) Uani 1 1 d . U . . .
H28A H 0.017529 -0.169893 0.105942 0.175 Uiso 1 1 calc R U . . .
H28B H 0.050003 -0.238876 0.111209 0.175 Uiso 1 1 calc R U . . .
C66 C 0.0699(11) -0.1197(8) 0.1419(6) 0.161(9) Uani 1 1 d . U . . .
H66A H 0.049049 -0.088122 0.164553 0.241 Uiso 1 1 calc R U . . .
H66B H 0.054348 -0.111127 0.113985 0.241 Uiso 1 1 calc R U . . .
H66C H 0.115837 -0.118978 0.135262 0.241 Uiso 1 1 calc R U . . .
C69 C -0.0825(10) -0.2724(7) 0.2065(8) 0.145(8) Uani 1 1 d . U . . .
H69A H -0.055162 -0.304776 0.187059 0.218 Uiso 1 1 calc R U . . .
H69B H -0.127046 -0.276039 0.207328 0.218 Uiso 1 1 calc R U . . .
H69C H -0.075059 -0.276946 0.237286 0.218 Uiso 1 1 calc R U . . .
C40 C 0.1007(10) -0.2313(11) 0.1612(7) 0.185(11) Uani 1 1 d . U . . .
H40A H 0.123814 -0.224425 0.184531 0.278 Uiso 1 1 calc R U . . .
H40B H 0.130163 -0.235261 0.131493 0.278 Uiso 1 1 calc R U . . .
H40C H 0.081064 -0.269267 0.168355 0.278 Uiso 1 1 calc R U . . .
C23 C -0.0332(10) -0.2207(12) 0.1448(7) 0.158(8) Uani 1 1 d . U . . .
H23A H -0.028106 -0.265690 0.139358 0.189 Uiso 1 1 calc R U . . .
H23B H -0.060879 -0.201311 0.124883 0.189 Uiso 1 1 calc R U . . .
C100 C 0.5240(8) 0.7333(7) 0.3341(7) 0.126(6) Uani 1 1 d . U . . .
H10A H 0.525498 0.751519 0.303776 0.189 Uiso 1 1 calc R U . . .
H10B H 0.538325 0.761419 0.352979 0.189 Uiso 1 1 calc R U . . .
H10C H 0.480348 0.726543 0.348089 0.189 Uiso 1 1 calc R U . . .
C26 C 0.4168(9) -0.3040(13) 0.5680(6) 0.189(11) Uani 1 1 d D U . . .
H26A H 0.384221 -0.297892 0.550041 0.283 Uiso 1 1 calc R U . . .
H26B H 0.433450 -0.347942 0.568388 0.283 Uiso 1 1 calc DR U . . .
H26C H 0.451381 -0.280224 0.554382 0.283 Uiso 1 1 calc R U . . .
C102 C 0.8227(7) 0.0860(6) 0.1507(6) 0.093(4) Uani 1 1 d . U . . .
H10D H 0.802362 0.090656 0.183367 0.112 Uiso 1 1 calc R U . . .
H10E H 0.837827 0.041602 0.145128 0.112 Uiso 1 1 calc R U . . .

loop_
_atom_site_aniso_label
_atom_site_aniso_U_11
_atom_site_aniso_U_22
_atom_site_aniso_U_33
_atom_site_aniso_U_23
_atom_site_aniso_U_13
_atom_site_aniso_U_12
Pd1 0.0530(4) 0.0455(4) 0.0397(4) -0.0093(3) 0.0030(3) -0.0167(3)
Pd2 0.0395(4) 0.0614(4) 0.0433(4) 0.0037(3) 0.0026(3) -0.0038(3)
Pd3 0.0518(4) 0.0418(4) 0.0600(4) -0.0016(3) 0.0011(3) -0.0146(3)
Pd4 0.0812(5) 0.0415(4) 0.0449(4) -0.0046(3) -0.0074(4) -0.0249(3)
Pd5 0.0633(5) 0.0503(4) 0.0518(4) -0.0080(3) -0.0002(3) -0.0200(3)
Pd6 0.0796(5) 0.0430(4) 0.0477(4) 0.0070(3) -0.0191(4) -0.0296(3)
Pd7 0.0495(4) 0.0758(5) 0.0518(4) 0.0075(4) -0.0017(3) -0.0193(4)
Pd8 0.0633(5) 0.0436(4) 0.0786(6) -0.0079(4) -0.0054(4) -0.0059(3)
N23 0.057(4) 0.040(4) 0.035(4) 0.000(3) 0.003(3) -0.003(3)
N43 0.071(5) 0.056(5) 0.047(4) 0.001(4) -0.005(4) 0.002(4)
N40 0.060(5) 0.062(5) 0.041(4) 0.000(4) 0.008(4) 0.007(4)
N63 0.056(4) 0.038(4) 0.062(5) 0.005(3) -0.011(4) -0.014(3)
N102 0.063(5) 0.042(4) 0.063(5) -0.018(4) 0.010(4) 0.000(4)
N100 0.044(4) 0.044(4) 0.077(5) -0.017(4) -0.002(4) -0.006(3)
N28 0.083(6) 0.037(4) 0.049(5) -0.006(3) -0.003(4) -0.015(4)
N66 0.065(5) 0.043(4) 0.067(5) -0.011(4) -0.008(4) -0.011(4)
N126 0.067(5) 0.045(4) 0.037(4) 0.004(3) 0.005(3) -0.017(4)
N114 0.062(5) 0.052(4) 0.043(4) -0.001(3) 0.002(4) -0.009(4)
N88 0.058(5) 0.043(4) 0.058(5) -0.009(3) -0.004(4) -0.012(3)
N61 0.074(5) 0.057(5) 0.049(5) -0.004(4) 0.006(4) 0.001(4)
N145 0.072(5) 0.036(4) 0.092(6) -0.002(4) -0.027(5) -0.006(4)
N98 0.087(6) 0.047(4) 0.045(4) 0.001(3) -0.006(4) -0.021(4)
N26 0.070(5) 0.040(4) 0.045(4) 0.007(3) -0.013(4) -0.016(3)
N105 0.048(4) 0.045(4) 0.068(5) -0.001(4) -0.007(4) -0.011(3)
N95 0.064(5) 0.032(4) 0.062(5) -0.009(3) -0.014(4) -0.008(3)
N31 0.062(5) 0.044(4) 0.055(5) 0.001(4) 0.016(4) -0.014(4)
N151 0.061(5) 0.051(4) 0.081(6) 0.006(4) -0.016(4) -0.013(4)
N77 0.077(6) 0.051(5) 0.065(5) -0.002(4) -0.019(4) -0.022(4)
N1 0.069(5) 0.048(4) 0.071(5) -0.019(4) -0.013(4) -0.029(4)
N142 0.066(5) 0.074(6) 0.057(5) 0.010(4) -0.002(4) -0.018(4)
N21 0.064(5) 0.037(4) 0.066(5) 0.003(4) 0.009(4) -0.008(3)
N46 0.068(5) 0.046(4) 0.071(5) 0.001(4) -0.028(4) -0.020(4)
N117 0.088(6) 0.065(5) 0.041(4) -0.002(4) 0.001(4) -0.001(4)
N158 0.081(6) 0.071(5) 0.036(4) -0.001(4) -0.006(4) -0.029(5)
C22 0.062(5) 0.037(4) 0.039(5) -0.003(4) 0.001(4) -0.005(4)
N69 0.039(4) 0.083(6) 0.088(6) 0.001(5) -0.011(4) -0.028(4)
N74 0.087(6) 0.037(4) 0.058(5) -0.001(4) -0.005(4) -0.018(4)
C101 0.066(6) 0.036(4) 0.066(6) -0.011(4) -0.005(5) -0.017(4)
N162 0.074(6) 0.081(6) 0.068(6) 0.006(5) -0.017(5) -0.035(5)
N140 0.073(5) 0.081(6) 0.042(4) -0.004(4) -0.002(4) -0.001(5)
C90 0.049(5) 0.040(4) 0.063(6) -0.003(4) -0.006(4) -0.011(4)
C91 0.057(5) 0.037(4) 0.049(5) -0.012(4) -0.005(4) -0.012(4)
C111 0.042(5) 0.041(4) 0.060(5) -0.010(4) 0.002(4) -0.016(4)
N170 0.078(6) 0.047(4) 0.057(5) -0.016(4) 0.006(4) -0.016(4)
C62 0.057(5) 0.034(4) 0.064(6) -0.005(4) 0.005(5) -0.010(4)
C34 0.053(5) 0.036(4) 0.055(5) -0.005(4) 0.001(4) -0.013(4)
C55 0.062(6) 0.041(5) 0.051(5) 0.001(4) -0.018(4) -0.012(4)
N135 0.076(6) 0.043(4) 0.079(6) 0.003(4) 0.001(5) -0.015(4)
N176 0.078(6) 0.097(7) 0.067(6) -0.013(5) 0.011(5) -0.028(6)
C125 0.056(6) 0.074(6) 0.050(5) -0.002(5) 0.006(4) -0.030(5)
C86 0.036(4) 0.045(5) 0.070(6) -0.012(4) -0.004(4) -0.006(4)
N165 0.109(7) 0.076(6) 0.069(6) 0.024(5) -0.026(5) -0.057(6)
C87 0.049(5) 0.055(5) 0.062(6) -0.011(4) -0.010(4) -0.018(4)
C84 0.056(5) 0.040(4) 0.063(6) -0.009(4) -0.012(4) -0.016(4)
C13 0.079(7) 0.047(5) 0.055(6) 0.013(4) 0.001(5) -0.012(5)
N137 0.096(7) 0.063(5) 0.056(5) -0.003(4) 0.020(5) -0.023(5)
C107 0.057(6) 0.046(5) 0.066(6) -0.008(4) -0.010(5) -0.017(4)
C59 0.064(6) 0.055(5) 0.055(5) -0.003(4) -0.020(5) -0.015(4)
C109 0.049(5) 0.052(5) 0.073(6) -0.017(5) -0.012(5) -0.017(4)
C53 0.063(6) 0.038(5) 0.069(6) 0.000(4) -0.022(5) -0.003(4)
C147 0.067(6) 0.054(6) 0.068(6) -0.006(5) -0.005(5) -0.002(5)
N2 0.043(5) 0.143(9) 0.073(6) 0.006(6) -0.012(4) 0.006(5)
C94 0.052(5) 0.037(4) 0.056(5) -0.012(4) -0.009(4) -0.003(4)
C75 0.077(7) 0.048(5) 0.067(6) -0.002(5) -0.009(5) -0.013(5)
C93 0.066(6) 0.049(5) 0.058(6) -0.009(4) 0.007(5) -0.015(4)
C9 0.056(5) 0.060(6) 0.049(5) 0.009(4) -0.002(4) -0.018(4)
C108 0.063(6) 0.052(5) 0.058(6) -0.016(4) -0.011(5) -0.008(4)
C37 0.059(6) 0.066(6) 0.045(5) 0.012(4) 0.003(4) 0.004(5)
C70 0.061(6) 0.063(6) 0.051(5) 0.003(4) -0.007(4) -0.026(5)
C56 0.065(6) 0.037(4) 0.062(6) 0.002(4) -0.024(5) -0.010(4)
C83 0.029(4) 0.064(6) 0.071(6) -0.019(5) -0.008(4) -0.007(4)
C20 0.078(6) 0.039(5) 0.049(5) 0.017(4) -0.009(5) -0.017(4)
C63 0.077(6) 0.037(4) 0.049(5) -0.004(4) 0.002(5) -0.011(4)
C57 0.077(6) 0.033(4) 0.048(5) 0.008(4) -0.024(4) -0.019(4)
C12 0.068(6) 0.050(5) 0.053(5) 0.014(4) 0.008(5) -0.014(4)
C99 0.064(6) 0.045(5) 0.056(5) -0.008(4) -0.012(4) -0.024(4)
C33 0.070(6) 0.047(5) 0.045(5) -0.006(4) 0.000(4) -0.004(4)
C60 0.064(6) 0.040(5) 0.058(6) 0.002(4) -0.016(5) -0.008(4)
C89 0.065(6) 0.038(4) 0.047(5) 0.003(4) -0.012(4) -0.017(4)
N177 0.090(6) 0.048(4) 0.055(5) -0.005(4) -0.016(4) -0.028(4)
N178 0.080(6) 0.092(7) 0.070(6) 0.021(5) -0.006(5) -0.024(5)
C49 0.103(8) 0.038(5) 0.063(6) -0.009(4) -0.023(6) -0.014(5)
C80 0.073(6) 0.049(5) 0.065(6) -0.002(4) -0.030(5) -0.022(5)
C103 0.073(7) 0.054(6) 0.064(7) -0.012(5) 0.008(5) -0.001(5)
C17 0.068(6) 0.043(5) 0.038(5) 0.009(4) 0.003(4) -0.003(4)
C16 0.087(7) 0.036(4) 0.039(5) 0.004(4) 0.001(4) -0.013(4)
C146 0.087(7) 0.056(6) 0.046(5) 0.001(4) -0.008(5) -0.001(5)
C85 0.040(5) 0.052(5) 0.051(5) -0.007(4) -0.001(4) -0.010(4)
C10 0.076(6) 0.033(4) 0.053(5) 0.006(4) 0.004(5) -0.011(4)
C106 0.046(5) 0.044(5) 0.068(6) -0.001(4) -0.014(4) 0.002(4)
C76 0.075(7) 0.054(6) 0.058(6) -0.004(5) -0.001(5) -0.008(5)
C11 0.058(6) 0.055(5) 0.061(6) 0.007(5) -0.001(5) -0.018(4)
C19 0.075(6) 0.054(5) 0.035(5) -0.002(4) 0.012(4) -0.014(5)
C110 0.051(5) 0.050(5) 0.076(7) -0.018(5) -0.006(5) -0.007(4)
C92 0.054(5) 0.036(4) 0.055(5) -0.009(4) -0.010(4) -0.017(4)
C143 0.097(8) 0.060(6) 0.042(5) -0.001(5) 0.013(5) -0.008(5)
N181 0.077(6) 0.115(8) 0.072(6) 0.011(6) -0.015(5) -0.023(6)
C81 0.090(7) 0.051(5) 0.067(6) -0.005(5) -0.026(6) -0.022(5)
C73 0.073(7) 0.036(5) 0.076(7) -0.008(4) -0.009(5) -0.011(4)
C120 0.073(6) 0.061(6) 0.048(5) -0.003(5) 0.001(5) -0.011(5)
C132 0.061(6) 0.055(5) 0.046(5) 0.009(4) 0.004(4) -0.002(4)
N191 0.124(8) 0.065(6) 0.074(6) 0.010(5) -0.024(6) -0.041(6)
C27 0.069(6) 0.035(4) 0.047(5) 0.008(4) -0.011(4) -0.013(4)
C122 0.059(6) 0.046(5) 0.065(6) -0.004(5) -0.004(5) -0.012(4)
C112 0.056(5) 0.073(6) 0.057(6) -0.024(5) -0.002(4) -0.020(5)
N192 0.076(6) 0.071(6) 0.102(8) -0.009(6) -0.014(6) 0.001(5)
N193 0.104(7) 0.055(5) 0.087(7) 0.024(5) -0.018(6) -0.012(5)
C38 0.087(7) 0.064(6) 0.039(5) -0.010(4) 0.005(5) -0.014(5)
C104 0.075(7) 0.066(6) 0.047(5) -0.004(5) 0.006(5) -0.014(5)
C115 0.047(5) 0.062(6) 0.051(5) -0.020(4) 0.004(4) -0.008(4)
C141 0.066(6) 0.053(5) 0.053(6) 0.005(4) 0.000(5) -0.014(5)
C41 0.078(7) 0.046(5) 0.067(6) -0.005(5) -0.004(5) 0.005(5)
C97 0.073(7) 0.057(6) 0.076(7) -0.014(5) -0.023(6) -0.011(5)
C52 0.060(5) 0.043(5) 0.066(6) 0.005(4) -0.015(5) -0.022(4)
C121 0.059(6) 0.075(6) 0.048(5) 0.006(5) 0.005(4) 0.007(5)
C24 0.066(6) 0.048(5) 0.057(6) -0.009(4) 0.009(5) 0.000(4)
C58 0.069(6) 0.039(5) 0.049(5) -0.001(4) -0.004(4) -0.016(4)
C71 0.040(5) 0.035(4) 0.085(7) 0.010(4) -0.014(4) -0.008(4)
N194 0.080(6) 0.063(5) 0.074(6) 0.015(5) -0.008(5) -0.023(4)
C51 0.062(6) 0.035(4) 0.066(6) -0.004(4) -0.021(5) -0.005(4)
C131 0.058(6) 0.076(7) 0.047(5) 0.012(5) -0.005(4) -0.009(5)
C127 0.068(6) 0.064(6) 0.065(6) 0.011(5) 0.004(5) -0.009(5)
C50 0.054(5) 0.050(5) 0.079(7) -0.027(5) -0.010(5) -0.012(4)
C78 0.088(8) 0.038(5) 0.107(9) -0.026(5) -0.030(7) -0.002(5)
C113 0.061(6) 0.051(5) 0.058(6) -0.017(4) -0.004(5) -0.009(4)
C67 0.077(7) 0.077(7) 0.074(7) -0.022(6) -0.012(6) -0.014(6)
C124 0.055(5) 0.061(6) 0.057(6) 0.014(5) -0.002(4) -0.010(4)
C148 0.083(7) 0.060(6) 0.042(5) 0.007(4) 0.005(5) -0.018(5)
C82 0.103(8) 0.052(5) 0.052(6) -0.006(5) -0.010(5) -0.034(5)
C72 0.064(6) 0.039(5) 0.090(7) -0.006(5) -0.016(5) 0.002(4)
C32 0.071(6) 0.052(5) 0.046(5) -0.001(4) 0.013(5) -0.009(5)
C116 0.059(6) 0.048(5) 0.073(6) -0.022(5) -0.005(5) -0.012(4)
C39 0.056(6) 0.071(6) 0.055(6) 0.015(5) -0.004(4) -0.023(5)
C65 0.061(6) 0.045(5) 0.095(8) 0.015(5) -0.029(6) -0.005(5)
C118 0.058(6) 0.077(7) 0.052(6) 0.001(5) 0.000(5) -0.009(5)
C64 0.086(8) 0.053(6) 0.113(9) 0.009(6) -0.038(7) -0.020(5)
C44 0.056(6) 0.125(10) 0.049(6) 0.010(6) 0.005(5) -0.003(6)
C30 0.084(7) 0.052(5) 0.058(6) -0.009(5) -0.003(5) -0.018(5)
C123 0.061(6) 0.070(6) 0.054(6) -0.001(5) -0.002(5) -0.014(5)
N201 0.071(6) 0.100(7) 0.057(5) -0.017(5) -0.003(4) -0.025(5)
C29 0.096(8) 0.053(6) 0.056(6) 0.004(5) -0.010(5) -0.026(5)
C25 0.062(6) 0.060(6) 0.074(7) 0.005(5) -0.007(5) 0.013(5)
C130 0.079(7) 0.069(7) 0.062(6) 0.001(5) 0.005(5) -0.018(5)
C119 0.073(6) 0.076(7) 0.043(5) 0.005(5) 0.004(5) -0.022(5)
C136 0.068(6) 0.064(6) 0.069(7) -0.007(5) 0.012(5) -0.009(5)
C129 0.097(8) 0.062(6) 0.064(7) -0.004(5) 0.003(6) -0.005(6)
C47 0.078(7) 0.066(6) 0.057(6) 0.002(5) -0.009(5) -0.026(5)
C18 0.064(6) 0.045(5) 0.045(5) 0.005(4) -0.001(4) -0.007(4)
C144 0.106(9) 0.059(6) 0.073(7) -0.008(6) 0.010(7) 0.025(6)
C68 0.077(7) 0.070(7) 0.078(7) -0.027(6) 0.004(6) -0.012(6)
C48 0.099(9) 0.067(7) 0.082(8) 0.019(6) -0.007(7) -0.030(6)
C42 0.093(8) 0.062(6) 0.060(6) 0.005(5) 0.016(6) -0.007(6)
C133 0.082(7) 0.068(6) 0.050(6) 0.011(5) 0.005(5) -0.008(5)
C168 0.072(7) 0.097(9) 0.077(8) -0.001(7) -0.013(6) -0.030(6)
C96 0.068(6) 0.037(5) 0.104(8) -0.028(5) -0.026(6) 0.006(4)
C138 0.154(12) 0.083(8) 0.062(7) 0.005(6) -0.001(7) -0.038(8)
C150 0.084(7) 0.046(5) 0.068(7) -0.002(5) 0.001(6) 0.001(5)
C128 0.078(7) 0.057(6) 0.050(5) 0.009(5) -0.003(5) -0.009(5)
C149 0.092(8) 0.043(5) 0.085(8) 0.002(5) 0.015(6) -0.002(5)
C36 0.109(8) 0.039(5) 0.059(6) -0.013(4) 0.025(6) -0.024(5)
C79 0.073(7) 0.051(6) 0.106(9) -0.014(6) -0.038(6) 0.005(5)
C152 0.158(14) 0.062(7) 0.108(11) -0.019(7) -0.055(10) 0.012(8)
C179 0.062(7) 0.088(8) 0.119(10) 0.024(7) 0.004(7) -0.032(6)
C180 0.077(7) 0.117(9) 0.078(8) 0.026(7) -0.016(6) -0.060(7)
C202 0.099(10) 0.128(11) 0.054(7) 0.024(7) -0.005(7) -0.002(9)
C134 0.082(7) 0.075(7) 0.046(5) 0.015(5) 0.008(5) 0.002(6)
C167 0.124(12) 0.141(13) 0.073(9) -0.019(9) -0.007(8) -0.056(10)
C159 0.105(10) 0.147(13) 0.051(7) 0.022(7) 0.010(7) -0.047(9)
C139 0.110(9) 0.080(8) 0.067(7) -0.026(6) 0.002(6) -0.028(7)
C171 0.069(7) 0.104(10) 0.110(10) -0.031(8) -0.006(7) -0.043(7)
C185 0.085(8) 0.079(8) 0.107(10) 0.040(7) -0.021(7) -0.029(7)
C45 0.071(8) 0.149(12) 0.087(9) -0.006(9) 0.021(7) -0.010(8)
C163 0.083(8) 0.123(10) 0.092(9) 0.000(8) -0.017(7) -0.059(8)
C35 0.118(9) 0.062(6) 0.057(6) -0.012(5) 0.026(6) -0.028(6)
C161 0.119(11) 0.092(9) 0.065(8) 0.020(7) -0.001(7) 0.027(8)
C184 0.147(13) 0.099(10) 0.060(8) 0.022(7) -0.023(8) -0.010(9)
C183 0.033(6) 0.166(15) 0.159(14) -0.038(12) -0.005(7) -0.016(7)
C164 0.095(8) 0.114(9) 0.071(7) 0.024(7) -0.026(7) -0.055(7)
C153 0.119(12) 0.056(7) 0.185(16) 0.049(9) 0.007(11) -0.019(7)
C195 0.102(10) 0.124(12) 0.106(11) -0.004(9) -0.054(9) -0.009(9)
C169 0.096(9) 0.066(7) 0.097(9) 0.012(7) 0.007(7) 0.002(7)
C182 0.111(11) 0.129(12) 0.097(10) 0.008(9) -0.029(9) -0.060(9)
C160 0.150(12) 0.083(8) 0.061(7) -0.008(6) -0.016(7) -0.037(8)
C197 0.125(11) 0.096(10) 0.150(13) 0.020(9) -0.052(10) -0.025(9)
C196 0.079(9) 0.158(14) 0.108(11) 0.016(10) -0.012(8) -0.057(9)
C166 0.122(11) 0.108(10) 0.105(10) 0.064(9) -0.059(9) -0.069(9)
C8 0.154(14) 0.146(14) 0.072(9) -0.057(9) -0.008(9) -0.051(11)
C2 0.161(13) 0.084(9) 0.131(12) -0.008(8) -0.018(10) -0.067(9)
C5 0.091(11) 0.132(14) 0.22(2) -0.045(13) -0.048(12) -0.045(10)
C14 0.134(12) 0.136(11) 0.089(9) 0.010(8) -0.050(9) 0.059(10)
C15 0.117(12) 0.103(11) 0.095(10) -0.003(9) 0.006(9) 0.020(9)
C3 0.224(16) 0.079(9) 0.144(13) -0.013(9) -0.072(12) -0.068(10)
C1 0.146(12) 0.134(11) 0.062(8) 0.005(8) -0.017(8) -0.058(10)
C54 0.063(8) 0.29(2) 0.095(11) -0.043(14) -0.012(8) -0.030(12)
C43 0.102(11) 0.146(14) 0.121(12) -0.023(11) -0.030(9) 0.072(10)
C21 0.30(3) 0.096(12) 0.21(2) 0.072(13) -0.17(2) -0.080(14)
C31 0.080(10) 0.117(12) 0.194(18) -0.030(12) -0.018(11) -0.016(9)
C4 0.23(2) 0.125(14) 0.25(2) 0.021(15) -0.167(19) -0.067(15)
C6 0.34(3) 0.082(11) 0.114(14) 0.004(10) -0.015(17) 0.012(15)
C7 0.130(14) 0.226(19) 0.252(19) 0.043(16) -0.087(14) -0.041(13)
C28 0.169(14) 0.211(15) 0.063(8) -0.030(9) 0.018(9) -0.113(12)
C66 0.24(2) 0.120(13) 0.107(12) -0.003(10) 0.052(13) -0.116(14)
C69 0.180(17) 0.074(9) 0.22(2) -0.018(11) -0.120(16) -0.019(10)
C40 0.146(16) 0.19(2) 0.145(16) -0.012(15) 0.073(13) 0.055(15)
C23 0.127(12) 0.240(17) 0.120(12) -0.085(12) -0.032(10) -0.042(12)
C100 0.120(12) 0.082(9) 0.176(16) -0.073(10) -0.030(11) -0.002(8)
C26 0.114(14) 0.28(3) 0.156(17) -0.121(18) 0.000(12) 0.031(15)
C102 0.099(9) 0.068(7) 0.115(10) 0.002(7) -0.027(8) -0.009(7)

_geom_special_details            
;
 All esds (except the esd in the dihedral angle between two l.s. planes)
 are estimated using the full covariance matrix.  The cell esds are taken
 into account individually in the estimation of esds in distances, angles
 and torsion angles; correlations between esds in cell parameters are only
 used when they are defined by crystal symmetry.  An approximate (isotropic)
 treatment of cell esds is used for estimating esds involving l.s. planes.
;
loop_
_geom_bond_atom_site_label_1
_geom_bond_atom_site_label_2
_geom_bond_distance
_geom_bond_site_symmetry_2
_geom_bond_publ_flag
Pd1 N23 2.026(7) . ?
Pd1 N114 2.048(8) . ?
Pd1 N158 2.081(8) . ?
Pd1 N170 2.019(8) . ?
Pd2 N43 2.031(8) . ?
Pd2 N40 2.013(7) . ?
Pd2 N105 2.044(8) 2_665 ?
Pd2 N2 2.076(9) . ?
Pd3 N102 2.020(9) . ?
Pd3 N31 2.034(7) . ?
Pd3 N151 2.049(8) . ?
Pd3 N194 2.043(10) . ?
Pd4 N126 2.002(7) . ?
Pd4 N77 2.038(8) . ?
Pd4 N177 2.053(8) . ?
Pd4 N191 2.045(10) . ?
Pd5 N145 1.990(10) 2_556 ?
Pd5 N1 1.995(8) . ?
Pd5 N176 2.059(9) . ?
Pd5 N201 2.053(9) . ?
Pd6 N98 2.024(9) 2_665 ?
Pd6 N26 2.042(7) . ?
Pd6 N162 2.073(9) . ?
Pd6 N165 2.049(9) . ?
Pd7 N142 2.029(9) . ?
Pd7 N69 2.011(8) . ?
Pd7 N178 2.095(10) . ?
Pd7 N181 2.056(11) . ?
Pd8 N74 1.997(9) 2_556 ?
Pd8 N135 2.011(9) . ?
Pd8 N192 2.010(10) . ?
Pd8 N193 2.034(9) . ?
N23 C22 1.294(11) . ?
N23 C24 1.376(12) . ?
N43 C44 1.511(14) . ?
N43 C47 1.439(13) . ?
N43 C48 1.526(14) . ?
N40 C41 1.391(13) . ?
N40 C39 1.358(13) . ?
N63 C62 1.334(13) . ?
N63 C55 1.440(11) . ?
N63 C64 1.363(13) . ?
N102 C101 1.346(12) . ?
N102 C103 1.418(14) . ?
N100 C101 1.320(13) . ?
N100 C93 1.413(12) . ?
N100 C104 1.376(12) . ?
N28 C20 1.440(11) . ?
N28 C27 1.297(12) . ?
N28 C29 1.361(13) . ?
N66 C59 1.375(13) . ?
N66 C70 1.317(12) . ?
N66 C67 1.346(13) . ?
N126 C125 1.347(13) . ?
N126 C127 1.383(12) . ?
N114 C115 1.350(12) . ?
N114 C113 1.349(13) . ?
N88 C87 1.328(12) . ?
N88 C83 1.363(12) . ?
N61 C13 1.359(12) . ?
N61 C9 1.378(12) . ?
N145 C146 1.384(13) . ?
N145 C150 1.362(14) . ?
N98 C99 1.333(11) . ?
N98 C97 1.334(13) . ?
N26 C27 1.330(11) . ?
N26 C30 1.326(12) . ?
N105 C106 1.355(11) . ?
N105 C110 1.379(12) . ?
N95 C99 1.306(12) . ?
N95 C89 1.447(11) . ?
N95 C96 1.411(11) . ?
N31 C32 1.304(12) . ?
N31 C36 1.332(12) . ?
N151 C152 1.556(16) . ?
N151 C153 1.415(16) . ?
N151 C102 1.489(16) . ?
N77 C78 1.314(15) . ?
N77 C82 1.317(13) . ?
N1 C62 1.344(11) . ?
N1 C65 1.371(13) . ?
N142 C143 1.357(14) . ?
N142 C141 1.324(13) . ?
N21 C22 1.414(12) . ?
N21 C16 1.382(12) . ?
N21 C25 1.385(13) . ?
N46 C53 1.334(13) . ?
N46 C49 1.355(12) . ?
N117 C122 1.297(13) . ?
N117 C118 1.383(13) . ?
N158 C159 1.536(15) . ?
N158 C161 1.422(15) . ?
N158 C160 1.531(15) . ?
C22 H22 0.9500 . ?
N69 C70 1.313(13) . ?
N69 C68 1.338(14) . ?
N74 C75 1.328(14) . ?
N74 C73 1.340(12) . ?
N162 C168 1.505(15) . ?
N162 C163 1.438(16) . ?
N162 C169 1.546(16) . ?
N140 C141 1.351(13) . ?
N140 C131 1.385(12) . ?
N140 C144 1.382(13) . ?
C90 H90 0.9500 . ?
C90 C91 1.405(12) . ?
C90 C89 1.427(13) . ?
C91 C85 1.457(12) . ?
C91 C92 1.357(12) . ?
C111 C87 1.491(12) . ?
C111 C112 1.426(13) . ?
C111 C116 1.341(13) . ?
N170 C171 1.470(14) . ?
N170 C1 1.463(17) . ?
N170 C100 1.591(16) . ?
C62 H62 0.9500 . ?
C34 C9 1.412(13) . ?
C34 C33 1.394(13) . ?
C34 C35 1.424(13) . ?
C55 C56 1.416(13) . ?
C55 C60 1.363(13) . ?
N135 C136 1.310(13) . ?
N135 C139 1.445(15) . ?
N176 C28 1.45(2) . ?
N176 C66 1.520(18) . ?
N176 C40 1.35(2) . ?
C125 H125 0.9500 . ?
C125 C124 1.359(14) . ?
C86 H86 0.9500 . ?
C86 C87 1.366(13) . ?
C86 C85 1.389(13) . ?
N165 C167 1.544(17) . ?
N165 C164 1.517(15) . ?
N165 C166 1.497(17) . ?
C84 H84 0.9500 . ?
C84 C83 1.402(13) . ?
C84 C85 1.417(12) . ?
C13 C37 1.443(13) . ?
C13 C12 1.422(14) . ?
N137 C136 1.339(15) . ?
N137 C129 1.468(14) . ?
N137 C138 1.409(17) . ?
C107 H107 0.9500 . ?
C107 C108 1.435(13) . ?
C107 C106 1.304(13) . ?
C59 C60 1.366(13) . ?
C59 C58 1.389(13) . ?
C109 H109 0.9500 . ?
C109 C108 1.373(13) . ?
C109 C110 1.344(13) . ?
C53 C80 1.498(13) . ?
C53 C52 1.381(13) . ?
C147 H147 0.9500 . ?
C147 C146 1.349(14) . ?
C147 C148 1.407(14) . ?
N2 C45 1.541(16) . ?
N2 C54 1.409(19) . ?
N2 C43 1.71(2) . ?
C94 H94 0.9500 . ?
C94 C93 1.409(13) . ?
C94 C89 1.348(13) . ?
C75 H75 0.9500 . ?
C75 C76 1.359(15) . ?
C93 C92 1.388(12) . ?
C9 C10 1.396(13) . ?
C108 C83 1.471(13) . ?
C37 C38 1.390(14) . ?
C37 C42 1.408(15) . ?
C70 H70 0.9500 . ?
C56 H56 0.9500 . ?
C56 C57 1.427(12) . ?
C20 C63 1.368(13) . ?
C20 C19 1.385(13) . ?
C63 H63 0.9500 . ?
C63 C16 1.423(12) . ?
C57 C58 1.384(14) . ?
C57 C51 1.464(13) . ?
C12 H12 0.9500 . ?
C12 C11 1.369(13) . ?
C99 H99 0.9500 . ?
C33 H33 0.9500 . ?
C33 C32 1.332(13) . ?
C60 H60 0.9500 . ?
N177 C8 1.528(16) . ?
N177 C2 1.400(17) . ?
N177 C5 1.474(19) . ?
N178 C179 1.525(15) . ?
N178 C185 1.479(17) . ?
N178 C184 1.472(17) . ?
C49 C71 1.450(15) . ?
C49 C50 1.452(13) . ?
C80 C81 1.404(15) . ?
C80 C79 1.427(15) . ?
C103 H103 0.9500 . ?
C103 C104 1.304(16) . ?
C17 H17 0.9500 . ?
C17 C16 1.408(13) . ?
C17 C18 1.357(12) . ?
C146 H146 0.9500 . ?
C10 H10 0.9500 . ?
C10 C11 1.425(13) . ?
C106 H106 0.9500 . ?
C76 C71 1.382(14) . ?
C11 C18 1.505(13) . ?
C19 H19 0.9500 . ?
C19 C18 1.397(13) . ?
C110 H110 0.9500 . ?
C92 H92 0.9500 . ?
C143 H143 0.9500 . ?
C143 C144 1.294(15) . ?
N181 C180 1.429(16) . ?
N181 C183 1.584(18) . ?
N181 C182 1.478(18) . ?
C81 H81 0.9500 . ?
C81 C82 1.402(14) . ?
C73 H73 0.9500 . ?
C73 C72 1.349(14) . ?
C120 C121 1.425(13) . ?
C120 C119 1.433(15) . ?
C120 C133 1.419(15) . ?
C132 H132 0.9500 . ?
C132 C131 1.424(14) . ?
C132 C133 1.389(13) . ?
N191 C3 1.456(16) . ?
N191 C4 1.37(2) . ?
N191 C6 1.53(2) . ?
C27 H27 0.9500 . ?
C122 C121 1.399(14) . ?
C122 C148 1.485(14) . ?
C112 H112 0.9500 . ?
C112 C113 1.357(13) . ?
N192 C31 1.531(14) . ?
N192 C7 1.405(16) . ?
N192 C26 1.487(14) . ?
N193 C14 1.569(19) . ?
N193 C15 1.461(17) . ?
N193 C21 1.566(19) . ?
C38 H38 0.9500 . ?
C38 C39 1.383(13) . ?
C104 H104 0.9500 . ?
C115 H115 0.9500 . ?
C115 C116 1.395(13) . ?
C141 H141 0.9500 . ?
C41 H41 0.9500 . ?
C41 C42 1.356(15) . ?
C97 H97 0.9500 . ?
C97 C96 1.342(15) . ?
C52 H52 0.9500 . ?
C52 C51 1.433(13) . ?
C121 H121 0.9500 . ?
C24 H24 0.9500 . ?
C24 C25 1.349(15) . ?
C58 H58 0.9500 . ?
C71 C72 1.401(14) . ?
N194 C195 1.514(18) . ?
N194 C197 1.480(18) . ?
N194 C196 1.556(15) . ?
C51 C50 1.346(13) . ?
C131 C130 1.325(15) . ?
C127 H127 0.9500 . ?
C127 C128 1.364(14) . ?
C50 H50 0.9500 . ?
C78 H78 0.9500 . ?
C78 C79 1.344(15) . ?
C113 H113 0.9500 . ?
C67 H67 0.9500 . ?
C67 C68 1.374(16) . ?
C124 H124 0.9500 . ?
C124 C123 1.405(13) . ?
C148 C149 1.367(15) . ?
C82 H82 0.9500 . ?
C72 H72 0.9500 . ?
C32 H32 0.9500 . ?
C116 H116 0.9500 . ?
C39 H39 0.9500 . ?
C65 H65 0.9500 . ?
C65 C64 1.346(15) . ?
C118 C123 1.471(15) . ?
C118 C119 1.335(15) . ?
C64 H64 0.9500 . ?
C44 H44A 0.9900 . ?
C44 H44B 0.9900 . ?
C44 C45 1.354(19) . ?
C30 H30 0.9500 . ?
C30 C29 1.327(14) . ?
C123 C128 1.369(15) . ?
N201 C202 1.404(16) . ?
N201 C69 1.45(2) . ?
N201 C23 1.37(2) . ?
C29 H29 0.9500 . ?
C25 H25 0.9500 . ?
C130 H130 0.9500 . ?
C130 C129 1.373(15) . ?
C119 H119 0.9500 . ?
C136 H136 0.9500 . ?
C129 C134 1.356(15) . ?
C47 H47A 0.9800 . ?
C47 H47B 0.9800 . ?
C47 H47C 0.9800 . ?
C144 H144 0.9500 . ?
C68 H68 0.9500 . ?
C48 H48A 0.9800 . ?
C48 H48B 0.9800 . ?
C48 H48C 0.9800 . ?
C42 H42 0.9500 . ?
C133 C134 1.451(15) . ?
C168 H16A 0.9800 . ?
C168 H16B 0.9800 . ?
C168 H16C 0.9800 . ?
C96 H96 0.9500 . ?
C138 H138 0.9500 . ?
C138 C139 1.323(18) . ?
C150 H150 0.9500 . ?
C150 C149 1.402(15) . ?
C128 H128 0.9500 . ?
C149 H149 0.9500 . ?
C36 H36 0.9500 . ?
C36 C35 1.377(15) . ?
C79 H79 0.9500 . ?
C152 H15A 0.9800 . ?
C152 H15B 0.9800 . ?
C152 H15C 0.9800 . ?
C179 H17D 0.9900 . ?
C179 H17E 0.9900 . ?
C179 C180 1.401(19) . ?
C180 H18A 0.9900 . ?
C180 H18B 0.9900 . ?
C202 H20A 0.9800 . ?
C202 H20B 0.9800 . ?
C202 H20C 0.9800 . ?
C134 H134 0.9500 . ?
C167 H16D 0.9800 . ?
C167 H16E 0.9800 . ?
C167 H16F 0.9800 . ?
C159 H15D 0.9800 . ?
C159 H15E 0.9800 . ?
C159 H15F 0.9800 . ?
C139 H139 0.9500 . ?
C171 H17A 0.9800 . ?
C171 H17B 0.9800 . ?
C171 H17C 0.9800 . ?
C185 H18C 0.9800 . ?
C185 H18D 0.9800 . ?
C185 H18E 0.9800 . ?
C45 H45A 0.9900 . ?
C45 H45B 0.9900 . ?
C163 H16G 0.9900 . ?
C163 H16H 0.9900 . ?
C163 C164 1.494(19) . ?
C35 H35 0.9500 . ?
C161 H16I 0.9800 . ?
C161 H16J 0.9800 . ?
C161 H16K 0.9800 . ?
C184 H18F 0.9800 . ?
C184 H18G 0.9800 . ?
C184 H18H 0.9800 . ?
C183 H18I 0.9800 . ?
C183 H18J 0.9800 . ?
C183 H18K 0.9800 . ?
C164 H16L 0.9900 . ?
C164 H16M 0.9900 . ?
C153 H15G 0.9800 . ?
C153 H15H 0.9800 . ?
C153 H15I 0.9800 . ?
C195 H19A 0.9800 . ?
C195 H19B 0.9800 . ?
C195 H19C 0.9800 . ?
C169 H16N 0.9800 . ?
C169 H16O 0.9800 . ?
C169 H16P 0.9800 . ?
C182 H18L 0.9800 . ?
C182 H18M 0.9800 . ?
C182 H18N 0.9800 . ?
C160 H16Q 0.9900 . ?
C160 H16R 0.9900 . ?
C160 C1 1.332(19) . ?
C197 H19D 0.9900 . ?
C197 H19E 0.9900 . ?
C197 C102 1.261(19) . ?
C196 H19F 0.9800 . ?
C196 H19G 0.9800 . ?
C196 H19H 0.9800 . ?
C166 H16S 0.9800 . ?
C166 H16T 0.9800 . ?
C166 H16U 0.9800 . ?
C8 H8A 0.9800 . ?
C8 H8B 0.9800 . ?
C8 H8C 0.9800 . ?
C2 H2A 0.9900 . ?
C2 H2B 0.9900 . ?
C2 C3 1.51(2) . ?
C5 H5A 0.9800 . ?
C5 H5B 0.9800 . ?
C5 H5C 0.9800 . ?
C14 H14A 0.9900 . ?
C14 H14B 0.9900 . ?
C14 C7 1.45(3) . ?
C15 H15J 0.9800 . ?
C15 H15K 0.9800 . ?
C15 H15L 0.9800 . ?
C3 H3A 0.9900 . ?
C3 H3B 0.9900 . ?
C1 H1A 0.9900 . ?
C1 H1B 0.9900 . ?
C54 H54A 0.9800 . ?
C54 H54B 0.9800 . ?
C54 H54C 0.9800 . ?
C43 H43A 0.9800 . ?
C43 H43B 0.9800 . ?
C43 H43C 0.9800 . ?
C21 H21A 0.9800 . ?
C21 H21B 0.9800 . ?
C21 H21C 0.9800 . ?
C31 H31A 0.9800 . ?
C31 H31B 0.9800 . ?
C31 H31C 0.9800 . ?
C4 H4A 0.9800 . ?
C4 H4B 0.9800 . ?
C4 H4C 0.9800 . ?
C6 H6A 0.9800 . ?
C6 H6B 0.9800 . ?
C6 H6C 0.9800 . ?
C7 H7A 0.9900 . ?
C7 H7B 0.9900 . ?
C28 H28A 0.9900 . ?
C28 H28B 0.9900 . ?
C28 C23 1.31(2) . ?
C66 H66A 0.9800 . ?
C66 H66B 0.9800 . ?
C66 H66C 0.9800 . ?
C69 H69A 0.9800 . ?
C69 H69B 0.9800 . ?
C69 H69C 0.9800 . ?
C40 H40A 0.9800 . ?
C40 H40B 0.9800 . ?
C40 H40C 0.9800 . ?
C23 H23A 0.9900 . ?
C23 H23B 0.9900 . ?
C100 H10A 0.9800 . ?
C100 H10B 0.9800 . ?
C100 H10C 0.9800 . ?
C26 H26A 0.9800 . ?
C26 H26B 0.9800 . ?
C26 H26C 0.9800 . ?
C102 H10D 0.9900 . ?
C102 H10E 0.9900 . ?

loop_
_geom_angle_atom_site_label_1
_geom_angle_atom_site_label_2
_geom_angle_atom_site_label_3
_geom_angle
_geom_angle_site_symmetry_1
_geom_angle_site_symmetry_3
_geom_angle_publ_flag
N23 Pd1 N114 87.5(3) . . ?
N23 Pd1 N158 179.2(3) . . ?
N114 Pd1 N158 93.3(3) . . ?
N170 Pd1 N23 93.0(3) . . ?
N170 Pd1 N114 178.9(3) . . ?
N170 Pd1 N158 86.3(3) . . ?
N43 Pd2 N105 93.3(3) . 2_665 ?
N43 Pd2 N2 87.4(4) . . ?
N40 Pd2 N43 179.3(3) . . ?
N40 Pd2 N105 87.4(3) . 2_665 ?
N40 Pd2 N2 91.9(4) . . ?
N105 Pd2 N2 179.2(4) 2_665 . ?
N102 Pd3 N31 87.6(3) . . ?
N102 Pd3 N151 93.1(3) . . ?
N102 Pd3 N194 178.0(3) . . ?
N31 Pd3 N151 179.3(4) . . ?
N31 Pd3 N194 94.1(4) . . ?
N194 Pd3 N151 85.2(3) . . ?
N126 Pd4 N77 84.1(3) . . ?
N126 Pd4 N177 95.0(3) . . ?
N126 Pd4 N191 179.1(4) . . ?
N77 Pd4 N177 179.0(3) . . ?
N77 Pd4 N191 95.4(4) . . ?
N191 Pd4 N177 85.5(4) . . ?
N145 Pd5 N1 85.9(3) 2_556 . ?
N145 Pd5 N176 179.0(4) 2_556 . ?
N145 Pd5 N201 95.0(4) 2_556 . ?
N1 Pd5 N176 93.5(4) . . ?
N1 Pd5 N201 176.9(4) . . ?
N201 Pd5 N176 85.4(4) . . ?
N98 Pd6 N26 86.1(3) 2_665 . ?
N98 Pd6 N162 178.8(4) 2_665 . ?
N98 Pd6 N165 95.1(4) 2_665 . ?
N26 Pd6 N162 95.0(3) . . ?
N26 Pd6 N165 178.8(4) . . ?
N165 Pd6 N162 83.8(4) . . ?
N142 Pd7 N178 173.0(4) . . ?
N142 Pd7 N181 94.6(4) . . ?
N69 Pd7 N142 87.9(4) . . ?
N69 Pd7 N178 92.3(4) . . ?
N69 Pd7 N181 176.2(4) . . ?
N181 Pd7 N178 85.6(4) . . ?
N74 Pd8 N135 87.5(4) 2_556 . ?
N74 Pd8 N192 179.7(4) 2_556 . ?
N74 Pd8 N193 92.1(4) 2_556 . ?
N135 Pd8 N192 92.7(4) . . ?
N135 Pd8 N193 177.4(4) . . ?
N192 Pd8 N193 87.7(5) . . ?
C22 N23 Pd1 123.6(6) . . ?
C22 N23 C24 108.2(7) . . ?
C24 N23 Pd1 128.1(6) . . ?
C44 N43 Pd2 106.1(6) . . ?
C44 N43 C48 109.7(9) . . ?
C47 N43 Pd2 116.0(7) . . ?
C47 N43 C44 108.6(9) . . ?
C47 N43 C48 106.7(9) . . ?
C48 N43 Pd2 109.8(7) . . ?
C41 N40 Pd2 120.8(7) . . ?
C39 N40 Pd2 119.5(7) . . ?
C39 N40 C41 117.5(8) . . ?
C62 N63 C55 124.5(8) . . ?
C62 N63 C64 109.1(8) . . ?
C64 N63 C55 125.8(9) . . ?
C101 N102 Pd3 127.7(7) . . ?
C101 N102 C103 103.5(9) . . ?
C103 N102 Pd3 128.7(7) . . ?
C101 N100 C93 125.0(9) . . ?
C101 N100 C104 106.5(8) . . ?
C104 N100 C93 127.7(9) . . ?
C27 N28 C20 126.7(8) . . ?
C27 N28 C29 106.2(8) . . ?
C29 N28 C20 127.0(8) . . ?
C70 N66 C59 127.9(8) . . ?
C70 N66 C67 104.8(9) . . ?
C67 N66 C59 127.0(9) . . ?
C125 N126 Pd4 122.3(6) . . ?
C125 N126 C127 117.1(8) . . ?
C127 N126 Pd4 119.8(7) . . ?
C115 N114 Pd1 120.5(7) . . ?
C113 N114 Pd1 120.6(6) . . ?
C113 N114 C115 118.9(8) . . ?
C87 N88 C83 117.8(8) . . ?
C13 N61 C9 117.1(8) . . ?
C146 N145 Pd5 122.5(7) . 2_556 ?
C150 N145 Pd5 121.7(7) . 2_556 ?
C150 N145 C146 115.7(9) . . ?
C99 N98 Pd6 125.8(7) . 2_665 ?
C99 N98 C97 104.9(9) . . ?
C97 N98 Pd6 129.2(7) . 2_665 ?
C27 N26 Pd6 122.4(6) . . ?
C30 N26 Pd6 131.6(7) . . ?
C30 N26 C27 105.4(8) . . ?
C106 N105 Pd2 120.9(6) . 2_665 ?
C106 N105 C110 116.8(8) . . ?
C110 N105 Pd2 120.1(6) . 2_665 ?
C99 N95 C89 129.5(8) . . ?
C99 N95 C96 106.7(8) . . ?
C96 N95 C89 123.7(8) . . ?
C32 N31 Pd3 127.2(6) . . ?
C32 N31 C36 116.2(8) . . ?
C36 N31 Pd3 116.6(6) . . ?
C152 N151 Pd3 109.3(8) . . ?
C153 N151 Pd3 114.0(7) . . ?
C153 N151 C152 107.6(12) . . ?
C153 N151 C102 113.1(12) . . ?
C102 N151 Pd3 104.8(7) . . ?
C102 N151 C152 107.9(10) . . ?
C78 N77 Pd4 118.3(7) . . ?
C78 N77 C82 117.8(9) . . ?
C82 N77 Pd4 122.4(8) . . ?
C62 N1 Pd5 127.7(8) . . ?
C62 N1 C65 105.6(8) . . ?
C65 N1 Pd5 126.2(6) . . ?
C143 N142 Pd7 130.5(7) . . ?
C141 N142 Pd7 122.1(7) . . ?
C141 N142 C143 107.2(8) . . ?
C16 N21 C22 126.5(8) . . ?
C16 N21 C25 127.8(9) . . ?
C25 N21 C22 105.7(8) . . ?
C53 N46 C49 119.2(9) . . ?
C122 N117 C118 119.2(9) . . ?
C159 N158 Pd1 110.6(7) . . ?
C161 N158 Pd1 111.2(7) . . ?
C161 N158 C159 115.5(11) . . ?
C161 N158 C160 108.1(11) . . ?
C160 N158 Pd1 104.0(7) . . ?
C160 N158 C159 106.6(10) . . ?
N23 C22 N21 109.6(8) . . ?
N23 C22 H22 125.2 . . ?
N21 C22 H22 125.2 . . ?
C70 N69 Pd7 129.7(8) . . ?
C70 N69 C68 105.8(9) . . ?
C68 N69 Pd7 124.5(8) . . ?
C75 N74 Pd8 120.9(7) . 2_556 ?
C75 N74 C73 116.4(10) . . ?
C73 N74 Pd8 122.4(7) . 2_556 ?
N100 C101 N102 112.0(9) . . ?
C168 N162 Pd6 107.6(7) . . ?
C168 N162 C169 102.5(9) . . ?
C163 N162 Pd6 108.6(7) . . ?
C163 N162 C168 112.8(10) . . ?
C163 N162 C169 108.7(10) . . ?
C169 N162 Pd6 116.6(8) . . ?
C141 N140 C131 127.3(9) . . ?
C141 N140 C144 105.7(9) . . ?
C144 N140 C131 126.4(10) . . ?
C91 C90 H90 121.5 . . ?
C91 C90 C89 117.1(8) . . ?
C89 C90 H90 121.5 . . ?
C90 C91 C85 118.7(8) . . ?
C92 C91 C90 119.5(8) . . ?
C92 C91 C85 121.8(8) . . ?
C112 C111 C87 118.9(8) . . ?
C116 C111 C87 124.4(8) . . ?
C116 C111 C112 116.5(8) . . ?
C171 N170 Pd1 114.6(7) . . ?
C171 N170 C100 106.0(11) . . ?
C1 N170 Pd1 105.0(8) . . ?
C1 N170 C171 109.3(11) . . ?
C1 N170 C100 112.7(12) . . ?
C100 N170 Pd1 109.4(8) . . ?
N63 C62 N1 109.4(9) . . ?
N63 C62 H62 125.3 . . ?
N1 C62 H62 125.3 . . ?
C9 C34 C35 119.0(9) . . ?
C33 C34 C9 126.5(8) . . ?
C33 C34 C35 114.3(8) . . ?
C56 C55 N63 119.6(8) . . ?
C60 C55 N63 119.3(8) . . ?
C60 C55 C56 121.1(8) . . ?
C136 N135 Pd8 132.5(9) . . ?
C136 N135 C139 104.3(10) . . ?
C139 N135 Pd8 123.2(7) . . ?
C28 N176 Pd5 106.0(9) . . ?
C28 N176 C66 102.9(14) . . ?
C66 N176 Pd5 110.5(9) . . ?
C40 N176 Pd5 111.0(11) . . ?
C40 N176 C28 101.7(17) . . ?
C40 N176 C66 122.7(16) . . ?
N126 C125 H125 118.3 . . ?
N126 C125 C124 123.4(9) . . ?
C124 C125 H125 118.3 . . ?
C87 C86 H86 118.4 . . ?
C87 C86 C85 123.1(8) . . ?
C85 C86 H86 118.5 . . ?
C167 N165 Pd6 109.3(8) . . ?
C164 N165 Pd6 107.0(7) . . ?
C164 N165 C167 109.5(11) . . ?
C166 N165 Pd6 112.1(8) . . ?
C166 N165 C167 108.6(11) . . ?
C166 N165 C164 110.2(9) . . ?
N88 C87 C111 115.2(8) . . ?
N88 C87 C86 123.1(8) . . ?
C86 C87 C111 121.7(8) . . ?
C83 C84 H84 119.1 . . ?
C83 C84 C85 121.9(8) . . ?
C85 C84 H84 119.1 . . ?
N61 C13 C37 115.4(9) . . ?
N61 C13 C12 122.4(9) . . ?
C12 C13 C37 122.1(9) . . ?
C136 N137 C129 127.6(10) . . ?
C136 N137 C138 107.7(10) . . ?
C138 N137 C129 124.1(10) . . ?
C108 C107 H107 119.6 . . ?
C106 C107 H107 119.6 . . ?
C106 C107 C108 120.7(9) . . ?
N66 C59 C58 119.0(9) . . ?
C60 C59 N66 121.8(9) . . ?
C60 C59 C58 119.1(9) . . ?
C108 C109 H109 118.5 . . ?
C110 C109 H109 118.5 . . ?
C110 C109 C108 123.0(9) . . ?
N46 C53 C80 115.1(8) . . ?
N46 C53 C52 123.5(9) . . ?
C52 C53 C80 121.3(9) . . ?
C146 C147 H147 119.9 . . ?
C146 C147 C148 120.2(10) . . ?
C148 C147 H147 119.9 . . ?
C45 N2 Pd2 102.4(8) . . ?
C45 N2 C43 107.0(11) . . ?
C54 N2 Pd2 115.1(9) . . ?
C54 N2 C45 116.0(13) . . ?
C54 N2 C43 111.7(13) . . ?
C43 N2 Pd2 103.3(8) . . ?
C93 C94 H94 121.1 . . ?
C89 C94 H94 121.1 . . ?
C89 C94 C93 117.9(8) . . ?
N74 C75 H75 117.1 . . ?
N74 C75 C76 125.9(10) . . ?
C76 C75 H75 117.1 . . ?
C94 C93 N100 119.8(8) . . ?
C92 C93 N100 120.6(9) . . ?
C92 C93 C94 119.6(9) . . ?
N61 C9 C34 115.2(9) . . ?
N61 C9 C10 122.0(9) . . ?
C10 C9 C34 122.7(8) . . ?
C107 C108 C83 121.9(8) . . ?
C109 C108 C107 114.7(9) . . ?
C109 C108 C83 123.2(9) . . ?
C38 C37 C13 124.1(10) . . ?
C38 C37 C42 116.3(9) . . ?
C42 C37 C13 119.6(9) . . ?
N66 C70 H70 123.3 . . ?
N69 C70 N66 113.5(9) . . ?
N69 C70 H70 123.3 . . ?
C55 C56 H56 120.9 . . ?
C55 C56 C57 118.1(9) . . ?
C57 C56 H56 120.9 . . ?
N88 C83 C84 120.8(8) . . ?
N88 C83 C108 116.4(8) . . ?
C84 C83 C108 122.8(8) . . ?
C63 C20 N28 119.9(8) . . ?
C63 C20 C19 122.8(8) . . ?
C19 C20 N28 117.3(8) . . ?
C20 C63 H63 120.9 . . ?
C20 C63 C16 118.3(8) . . ?
C16 C63 H63 120.9 . . ?
C56 C57 C51 118.0(9) . . ?
C58 C57 C56 118.0(8) . . ?
C58 C57 C51 123.8(8) . . ?
C13 C12 H12 119.5 . . ?
C11 C12 C13 121.0(9) . . ?
C11 C12 H12 119.5 . . ?
N98 C99 H99 123.9 . . ?
N95 C99 N98 112.1(9) . . ?
N95 C99 H99 123.9 . . ?
C34 C33 H33 120.2 . . ?
C32 C33 C34 119.6(8) . . ?
C32 C33 H33 120.2 . . ?
C55 C60 C59 121.1(9) . . ?
C55 C60 H60 119.5 . . ?
C59 C60 H60 119.5 . . ?
C90 C89 N95 115.0(8) . . ?
C94 C89 N95 121.3(8) . . ?
C94 C89 C90 123.3(8) . . ?
C8 N177 Pd4 105.5(7) . . ?
C2 N177 Pd4 108.9(9) . . ?
C2 N177 C8 115.2(12) . . ?
C2 N177 C5 105.9(13) . . ?
C5 N177 Pd4 113.3(8) . . ?
C5 N177 C8 108.2(13) . . ?
C179 N178 Pd7 101.9(8) . . ?
C185 N178 Pd7 106.9(7) . . ?
C185 N178 C179 109.0(10) . . ?
C184 N178 Pd7 115.0(8) . . ?
C184 N178 C179 113.8(11) . . ?
C184 N178 C185 109.7(11) . . ?
N46 C49 C71 115.5(9) . . ?
N46 C49 C50 119.6(10) . . ?
C71 C49 C50 124.6(9) . . ?
C81 C80 C53 122.3(9) . . ?
C81 C80 C79 119.9(9) . . ?
C79 C80 C53 117.8(10) . . ?
N102 C103 H103 125.5 . . ?
C104 C103 N102 109.0(9) . . ?
C104 C103 H103 125.5 . . ?
C16 C17 H17 120.2 . . ?
C18 C17 H17 120.2 . . ?
C18 C17 C16 119.6(8) . . ?
N21 C16 C63 118.7(8) . . ?
N21 C16 C17 121.8(8) . . ?
C17 C16 C63 119.5(8) . . ?
N145 C146 H146 118.7 . . ?
C147 C146 N145 122.6(10) . . ?
C147 C146 H146 118.7 . . ?
C86 C85 C91 124.7(8) . . ?
C86 C85 C84 113.3(8) . . ?
C84 C85 C91 122.0(8) . . ?
C9 C10 H10 119.6 . . ?
C9 C10 C11 120.9(9) . . ?
C11 C10 H10 119.6 . . ?
N105 C106 H106 118.0 . . ?
C107 C106 N105 124.0(9) . . ?
C107 C106 H106 118.0 . . ?
C75 C76 C71 116.7(10) . . ?
C12 C11 C10 116.4(9) . . ?
C12 C11 C18 122.2(9) . . ?
C10 C11 C18 121.2(8) . . ?
C20 C19 H19 121.1 . . ?
C20 C19 C18 117.9(8) . . ?
C18 C19 H19 121.1 . . ?
N105 C110 H110 119.6 . . ?
C109 C110 N105 120.7(9) . . ?
C109 C110 H110 119.6 . . ?
C91 C92 C93 122.4(8) . . ?
C91 C92 H92 118.8 . . ?
C93 C92 H92 118.8 . . ?
N142 C143 H143 125.3 . . ?
C144 C143 N142 109.3(10) . . ?
C144 C143 H143 125.3 . . ?
C180 N181 Pd7 108.0(8) . . ?
C180 N181 C183 108.1(11) . . ?
C180 N181 C182 109.7(12) . . ?
C183 N181 Pd7 104.6(8) . . ?
C182 N181 Pd7 114.5(8) . . ?
C182 N181 C183 111.6(12) . . ?
C80 C81 H81 122.7 . . ?
C82 C81 C80 114.7(10) . . ?
C82 C81 H81 122.7 . . ?
N74 C73 H73 118.5 . . ?
N74 C73 C72 123.0(10) . . ?
C72 C73 H73 118.5 . . ?
C121 C120 C119 113.4(9) . . ?
C133 C120 C121 122.1(10) . . ?
C133 C120 C119 124.4(9) . . ?
C131 C132 H132 118.0 . . ?
C133 C132 H132 118.0 . . ?
C133 C132 C131 124.0(9) . . ?
C3 N191 Pd4 108.3(10) . . ?
C3 N191 C6 104.0(14) . . ?
C4 N191 Pd4 117.1(11) . . ?
C4 N191 C3 107.0(15) . . ?
C4 N191 C6 113.9(17) . . ?
C6 N191 Pd4 105.7(10) . . ?
N28 C27 N26 111.6(8) . . ?
N28 C27 H27 124.2 . . ?
N26 C27 H27 124.2 . . ?
N117 C122 C121 122.1(9) . . ?
N117 C122 C148 115.9(9) . . ?
C121 C122 C148 121.8(9) . . ?
C111 C112 H112 120.5 . . ?
C113 C112 C111 118.9(10) . . ?
C113 C112 H112 120.5 . . ?
C31 N192 Pd8 111.9(8) . . ?
C7 N192 Pd8 110.2(12) . . ?
C7 N192 C31 118.3(15) . . ?
C7 N192 C26 96.0(16) . . ?
C26 N192 Pd8 115.2(10) . . ?
C26 N192 C31 104.3(15) . . ?
C14 N193 Pd8 101.6(8) . . ?
C15 N193 Pd8 115.7(8) . . ?
C15 N193 C14 104.7(11) . . ?
C15 N193 C21 108.8(12) . . ?
C21 N193 Pd8 112.4(9) . . ?
C21 N193 C14 113.3(13) . . ?
C37 C38 H38 118.9 . . ?
C39 C38 C37 122.2(10) . . ?
C39 C38 H38 118.9 . . ?
N100 C104 H104 125.6 . . ?
C103 C104 N100 108.8(10) . . ?
C103 C104 H104 125.6 . . ?
N114 C115 H115 120.4 . . ?
N114 C115 C116 119.1(9) . . ?
C116 C115 H115 120.4 . . ?
N142 C141 N140 109.3(9) . . ?
N142 C141 H141 125.4 . . ?
N140 C141 H141 125.4 . . ?
N40 C41 H41 118.6 . . ?
C42 C41 N40 122.7(10) . . ?
C42 C41 H41 118.6 . . ?
N98 C97 H97 124.0 . . ?
N98 C97 C96 112.1(9) . . ?
C96 C97 H97 124.0 . . ?
C53 C52 H52 120.6 . . ?
C53 C52 C51 118.9(9) . . ?
C51 C52 H52 120.6 . . ?
C120 C121 H121 119.4 . . ?
C122 C121 C120 121.2(10) . . ?
C122 C121 H121 119.4 . . ?
N23 C24 H24 125.3 . . ?
C25 C24 N23 109.4(8) . . ?
C25 C24 H24 125.3 . . ?
C59 C58 H58 118.8 . . ?
C57 C58 C59 122.4(9) . . ?
C57 C58 H58 118.8 . . ?
C76 C71 C49 118.4(9) . . ?
C76 C71 C72 118.8(9) . . ?
C72 C71 C49 122.8(9) . . ?
C195 N194 Pd3 106.3(8) . . ?
C195 N194 C196 111.5(11) . . ?
C197 N194 Pd3 103.5(9) . . ?
C197 N194 C195 113.1(12) . . ?
C197 N194 C196 108.5(12) . . ?
C196 N194 Pd3 113.7(8) . . ?
C52 C51 C57 120.1(9) . . ?
C50 C51 C57 122.2(8) . . ?
C50 C51 C52 117.7(8) . . ?
N140 C131 C132 118.7(9) . . ?
C130 C131 N140 122.9(10) . . ?
C130 C131 C132 118.2(9) . . ?
N126 C127 H127 119.9 . . ?
C128 C127 N126 120.2(10) . . ?
C128 C127 H127 119.9 . . ?
C49 C50 H50 119.7 . . ?
C51 C50 C49 120.7(9) . . ?
C51 C50 H50 119.7 . . ?
N77 C78 H78 117.5 . . ?
N77 C78 C79 124.9(11) . . ?
C79 C78 H78 117.5 . . ?
N114 C113 C112 123.2(9) . . ?
N114 C113 H113 118.4 . . ?
C112 C113 H113 118.4 . . ?
N66 C67 H67 125.8 . . ?
N66 C67 C68 108.3(10) . . ?
C68 C67 H67 125.8 . . ?
C125 C124 H124 119.8 . . ?
C125 C124 C123 120.4(10) . . ?
C123 C124 H124 119.8 . . ?
C147 C148 C122 124.0(9) . . ?
C149 C148 C147 119.3(10) . . ?
C149 C148 C122 115.9(10) . . ?
N77 C82 C81 125.4(11) . . ?
N77 C82 H82 117.3 . . ?
C81 C82 H82 117.3 . . ?
C73 C72 C71 119.1(10) . . ?
C73 C72 H72 120.5 . . ?
C71 C72 H72 120.5 . . ?
N31 C32 C33 127.1(9) . . ?
N31 C32 H32 116.5 . . ?
C33 C32 H32 116.5 . . ?
C111 C116 C115 123.2(9) . . ?
C111 C116 H116 118.4 . . ?
C115 C116 H116 118.4 . . ?
N40 C39 C38 120.7(9) . . ?
N40 C39 H39 119.7 . . ?
C38 C39 H39 119.7 . . ?
N1 C65 H65 124.9 . . ?
C64 C65 N1 110.2(9) . . ?
C64 C65 H65 124.9 . . ?
N117 C118 C123 113.5(9) . . ?
C119 C118 N117 121.8(10) . . ?
C119 C118 C123 124.6(9) . . ?
N63 C64 H64 127.2 . . ?
C65 C64 N63 105.5(10) . . ?
C65 C64 H64 127.2 . . ?
N43 C44 H44A 108.9 . . ?
N43 C44 H44B 108.9 . . ?
H44A C44 H44B 107.7 . . ?
C45 C44 N43 113.4(11) . . ?
C45 C44 H44A 108.9 . . ?
C45 C44 H44B 108.9 . . ?
N26 C30 H30 125.2 . . ?
N26 C30 C29 109.6(9) . . ?
C29 C30 H30 125.2 . . ?
C124 C123 C118 121.0(9) . . ?
C128 C123 C124 115.4(10) . . ?
C128 C123 C118 123.6(9) . . ?
C202 N201 Pd5 111.6(9) . . ?
C202 N201 C69 111.6(12) . . ?
C69 N201 Pd5 112.4(9) . . ?
C23 N201 Pd5 104.3(9) . . ?
C23 N201 C202 109.1(14) . . ?
C23 N201 C69 107.6(15) . . ?
N28 C29 H29 126.5 . . ?
C30 C29 N28 107.1(10) . . ?
C30 C29 H29 126.5 . . ?
N21 C25 H25 126.5 . . ?
C24 C25 N21 107.0(9) . . ?
C24 C25 H25 126.5 . . ?
C131 C130 H130 120.2 . . ?
C131 C130 C129 119.6(11) . . ?
C129 C130 H130 120.2 . . ?
C120 C119 H119 118.9 . . ?
C118 C119 C120 122.2(9) . . ?
C118 C119 H119 118.9 . . ?
N135 C136 N137 112.2(11) . . ?
N135 C136 H136 123.9 . . ?
N137 C136 H136 123.9 . . ?
C130 C129 N137 117.9(10) . . ?
C134 C129 N137 117.0(10) . . ?
C134 C129 C130 125.0(11) . . ?
N43 C47 H47A 109.5 . . ?
N43 C47 H47B 109.5 . . ?
N43 C47 H47C 109.5 . . ?
H47A C47 H47B 109.5 . . ?
H47A C47 H47C 109.5 . . ?
H47B C47 H47C 109.5 . . ?
C17 C18 C11 121.0(8) . . ?
C17 C18 C19 122.0(8) . . ?
C19 C18 C11 116.9(8) . . ?
N140 C144 H144 125.8 . . ?
C143 C144 N140 108.4(11) . . ?
C143 C144 H144 125.8 . . ?
N69 C68 C67 107.4(10) . . ?
N69 C68 H68 126.3 . . ?
C67 C68 H68 126.3 . . ?
N43 C48 H48A 109.5 . . ?
N43 C48 H48B 109.5 . . ?
N43 C48 H48C 109.5 . . ?
H48A C48 H48B 109.5 . . ?
H48A C48 H48C 109.5 . . ?
H48B C48 H48C 109.5 . . ?
C37 C42 H42 119.9 . . ?
C41 C42 C37 120.2(10) . . ?
C41 C42 H42 119.9 . . ?
C120 C133 C134 120.7(9) . . ?
C132 C133 C120 123.9(10) . . ?
C132 C133 C134 115.1(10) . . ?
N162 C168 H16A 109.5 . . ?
N162 C168 H16B 109.5 . . ?
N162 C168 H16C 109.5 . . ?
H16A C168 H16B 109.5 . . ?
H16A C168 H16C 109.5 . . ?
H16B C168 H16C 109.5 . . ?
N95 C96 H96 128.0 . . ?
C97 C96 N95 104.0(9) . . ?
C97 C96 H96 128.0 . . ?
N137 C138 H138 127.1 . . ?
C139 C138 N137 105.8(12) . . ?
C139 C138 H138 127.1 . . ?
N145 C150 H150 117.8 . . ?
N145 C150 C149 124.5(10) . . ?
C149 C150 H150 117.8 . . ?
C127 C128 C123 123.4(10) . . ?
C127 C128 H128 118.3 . . ?
C123 C128 H128 118.3 . . ?
C148 C149 C150 117.4(11) . . ?
C148 C149 H149 121.3 . . ?
C150 C149 H149 121.3 . . ?
N31 C36 H36 118.9 . . ?
N31 C36 C35 122.1(9) . . ?
C35 C36 H36 118.9 . . ?
C80 C79 H79 121.3 . . ?
C78 C79 C80 117.3(11) . . ?
C78 C79 H79 121.3 . . ?
N151 C152 H15A 109.5 . . ?
N151 C152 H15B 109.5 . . ?
N151 C152 H15C 109.5 . . ?
H15A C152 H15B 109.5 . . ?
H15A C152 H15C 109.5 . . ?
H15B C152 H15C 109.5 . . ?
N178 C179 H17D 108.6 . . ?
N178 C179 H17E 108.6 . . ?
H17D C179 H17E 107.6 . . ?
C180 C179 N178 114.7(11) . . ?
C180 C179 H17D 108.6 . . ?
C180 C179 H17E 108.6 . . ?
N181 C180 H18A 109.1 . . ?
N181 C180 H18B 109.1 . . ?
C179 C180 N181 112.4(11) . . ?
C179 C180 H18A 109.1 . . ?
C179 C180 H18B 109.1 . . ?
H18A C180 H18B 107.8 . . ?
N201 C202 H20A 109.5 . . ?
N201 C202 H20B 109.5 . . ?
N201 C202 H20C 109.5 . . ?
H20A C202 H20B 109.5 . . ?
H20A C202 H20C 109.5 . . ?
H20B C202 H20C 109.5 . . ?
C129 C134 C133 118.0(10) . . ?
C129 C134 H134 121.0 . . ?
C133 C134 H134 121.0 . . ?
N165 C167 H16D 109.5 . . ?
N165 C167 H16E 109.5 . . ?
N165 C167 H16F 109.5 . . ?
H16D C167 H16E 109.5 . . ?
H16D C167 H16F 109.5 . . ?
H16E C167 H16F 109.5 . . ?
N158 C159 H15D 109.5 . . ?
N158 C159 H15E 109.5 . . ?
N158 C159 H15F 109.5 . . ?
H15D C159 H15E 109.5 . . ?
H15D C159 H15F 109.5 . . ?
H15E C159 H15F 109.5 . . ?
N135 C139 H139 125.1 . . ?
C138 C139 N135 109.9(11) . . ?
C138 C139 H139 125.1 . . ?
N170 C171 H17A 109.5 . . ?
N170 C171 H17B 109.5 . . ?
N170 C171 H17C 109.5 . . ?
H17A C171 H17B 109.5 . . ?
H17A C171 H17C 109.5 . . ?
H17B C171 H17C 109.5 . . ?
N178 C185 H18C 109.5 . . ?
N178 C185 H18D 109.5 . . ?
N178 C185 H18E 109.5 . . ?
H18C C185 H18D 109.5 . . ?
H18C C185 H18E 109.5 . . ?
H18D C185 H18E 109.5 . . ?
N2 C45 H45A 108.3 . . ?
N2 C45 H45B 108.3 . . ?
C44 C45 N2 115.8(12) . . ?
C44 C45 H45A 108.3 . . ?
C44 C45 H45B 108.3 . . ?
H45A C45 H45B 107.4 . . ?
N162 C163 H16G 109.5 . . ?
N162 C163 H16H 109.5 . . ?
N162 C163 C164 110.7(11) . . ?
H16G C163 H16H 108.1 . . ?
C164 C163 H16G 109.5 . . ?
C164 C163 H16H 109.5 . . ?
C34 C35 H35 119.8 . . ?
C36 C35 C34 120.5(10) . . ?
C36 C35 H35 119.8 . . ?
N158 C161 H16I 109.5 . . ?
N158 C161 H16J 109.5 . . ?
N158 C161 H16K 109.5 . . ?
H16I C161 H16J 109.5 . . ?
H16I C161 H16K 109.5 . . ?
H16J C161 H16K 109.5 . . ?
N178 C184 H18F 109.5 . . ?
N178 C184 H18G 109.5 . . ?
N178 C184 H18H 109.5 . . ?
H18F C184 H18G 109.5 . . ?
H18F C184 H18H 109.5 . . ?
H18G C184 H18H 109.5 . . ?
N181 C183 H18I 109.5 . . ?
N181 C183 H18J 109.5 . . ?
N181 C183 H18K 109.5 . . ?
H18I C183 H18J 109.5 . . ?
H18I C183 H18K 109.5 . . ?
H18J C183 H18K 109.5 . . ?
N165 C164 H16L 110.3 . . ?
N165 C164 H16M 110.3 . . ?
C163 C164 N165 107.3(10) . . ?
C163 C164 H16L 110.3 . . ?
C163 C164 H16M 110.3 . . ?
H16L C164 H16M 108.5 . . ?
N151 C153 H15G 109.5 . . ?
N151 C153 H15H 109.5 . . ?
N151 C153 H15I 109.5 . . ?
H15G C153 H15H 109.5 . . ?
H15G C153 H15I 109.5 . . ?
H15H C153 H15I 109.5 . . ?
N194 C195 H19A 109.5 . . ?
N194 C195 H19B 109.5 . . ?
N194 C195 H19C 109.5 . . ?
H19A C195 H19B 109.5 . . ?
H19A C195 H19C 109.5 . . ?
H19B C195 H19C 109.5 . . ?
N162 C169 H16N 109.5 . . ?
N162 C169 H16O 109.5 . . ?
N162 C169 H16P 109.5 . . ?
H16N C169 H16O 109.5 . . ?
H16N C169 H16P 109.5 . . ?
H16O C169 H16P 109.5 . . ?
N181 C182 H18L 109.5 . . ?
N181 C182 H18M 109.5 . . ?
N181 C182 H18N 109.5 . . ?
H18L C182 H18M 109.5 . . ?
H18L C182 H18N 109.5 . . ?
H18M C182 H18N 109.5 . . ?
N158 C160 H16Q 109.2 . . ?
N158 C160 H16R 109.2 . . ?
H16Q C160 H16R 107.9 . . ?
C1 C160 N158 111.9(12) . . ?
C1 C160 H16Q 109.2 . . ?
C1 C160 H16R 109.2 . . ?
N194 C197 H19D 108.0 . . ?
N194 C197 H19E 108.0 . . ?
H19D C197 H19E 107.2 . . ?
C102 C197 N194 117.2(15) . . ?
C102 C197 H19D 108.0 . . ?
C102 C197 H19E 108.0 . . ?
N194 C196 H19F 109.5 . . ?
N194 C196 H19G 109.5 . . ?
N194 C196 H19H 109.5 . . ?
H19F C196 H19G 109.5 . . ?
H19F C196 H19H 109.5 . . ?
H19G C196 H19H 109.5 . . ?
N165 C166 H16S 109.5 . . ?
N165 C166 H16T 109.5 . . ?
N165 C166 H16U 109.5 . . ?
H16S C166 H16T 109.5 . . ?
H16S C166 H16U 109.5 . . ?
H16T C166 H16U 109.5 . . ?
N177 C8 H8A 109.5 . . ?
N177 C8 H8B 109.5 . . ?
N177 C8 H8C 109.5 . . ?
H8A C8 H8B 109.5 . . ?
H8A C8 H8C 109.5 . . ?
H8B C8 H8C 109.5 . . ?
N177 C2 H2A 108.7 . . ?
N177 C2 H2B 108.7 . . ?
N177 C2 C3 114.2(13) . . ?
H2A C2 H2B 107.6 . . ?
C3 C2 H2A 108.7 . . ?
C3 C2 H2B 108.7 . . ?
N177 C5 H5A 109.5 . . ?
N177 C5 H5B 109.5 . . ?
N177 C5 H5C 109.5 . . ?
H5A C5 H5B 109.5 . . ?
H5A C5 H5C 109.5 . . ?
H5B C5 H5C 109.5 . . ?
N193 C14 H14A 108.0 . . ?
N193 C14 H14B 108.0 . . ?
H14A C14 H14B 107.2 . . ?
C7 C14 N193 117.2(13) . . ?
C7 C14 H14A 108.0 . . ?
C7 C14 H14B 108.0 . . ?
N193 C15 H15J 109.5 . . ?
N193 C15 H15K 109.5 . . ?
N193 C15 H15L 109.5 . . ?
H15J C15 H15K 109.5 . . ?
H15J C15 H15L 109.5 . . ?
H15K C15 H15L 109.5 . . ?
N191 C3 C2 113.5(14) . . ?
N191 C3 H3A 108.9 . . ?
N191 C3 H3B 108.9 . . ?
C2 C3 H3A 108.9 . . ?
C2 C3 H3B 108.9 . . ?
H3A C3 H3B 107.7 . . ?
N170 C1 H1A 107.8 . . ?
N170 C1 H1B 107.8 . . ?
C160 C1 N170 118.2(14) . . ?
C160 C1 H1A 107.8 . . ?
C160 C1 H1B 107.8 . . ?
H1A C1 H1B 107.1 . . ?
N2 C54 H54A 109.5 . . ?
N2 C54 H54B 109.5 . . ?
N2 C54 H54C 109.5 . . ?
H54A C54 H54B 109.5 . . ?
H54A C54 H54C 109.5 . . ?
H54B C54 H54C 109.5 . . ?
N2 C43 H43A 109.5 . . ?
N2 C43 H43B 109.5 . . ?
N2 C43 H43C 109.5 . . ?
H43A C43 H43B 109.5 . . ?
H43A C43 H43C 109.5 . . ?
H43B C43 H43C 109.5 . . ?
N193 C21 H21A 109.5 . . ?
N193 C21 H21B 109.5 . . ?
N193 C21 H21C 109.5 . . ?
H21A C21 H21B 109.5 . . ?
H21A C21 H21C 109.5 . . ?
H21B C21 H21C 109.5 . . ?
N192 C31 H31A 109.5 . . ?
N192 C31 H31B 109.5 . . ?
N192 C31 H31C 109.5 . . ?
H31A C31 H31B 109.5 . . ?
H31A C31 H31C 109.5 . . ?
H31B C31 H31C 109.5 . . ?
N191 C4 H4A 109.5 . . ?
N191 C4 H4B 109.5 . . ?
N191 C4 H4C 109.5 . . ?
H4A C4 H4B 109.5 . . ?
H4A C4 H4C 109.5 . . ?
H4B C4 H4C 109.5 . . ?
N191 C6 H6A 109.5 . . ?
N191 C6 H6B 109.5 . . ?
N191 C6 H6C 109.5 . . ?
H6A C6 H6B 109.5 . . ?
H6A C6 H6C 109.5 . . ?
H6B C6 H6C 109.5 . . ?
N192 C7 C14 108.7(19) . . ?
N192 C7 H7A 109.9 . . ?
N192 C7 H7B 110.0 . . ?
C14 C7 H7A 109.9 . . ?
C14 C7 H7B 110.0 . . ?
H7A C7 H7B 108.3 . . ?
N176 C28 H28A 108.1 . . ?
N176 C28 H28B 108.1 . . ?
H28A C28 H28B 107.3 . . ?
C23 C28 N176 116.6(14) . . ?
C23 C28 H28A 108.1 . . ?
C23 C28 H28B 108.1 . . ?
N176 C66 H66A 109.5 . . ?
N176 C66 H66B 109.5 . . ?
N176 C66 H66C 109.5 . . ?
H66A C66 H66B 109.5 . . ?
H66A C66 H66C 109.5 . . ?
H66B C66 H66C 109.5 . . ?
N201 C69 H69A 109.5 . . ?
N201 C69 H69B 109.5 . . ?
N201 C69 H69C 109.5 . . ?
H69A C69 H69B 109.5 . . ?
H69A C69 H69C 109.5 . . ?
H69B C69 H69C 109.5 . . ?
N176 C40 H40A 109.5 . . ?
N176 C40 H40B 109.5 . . ?
N176 C40 H40C 109.5 . . ?
H40A C40 H40B 109.5 . . ?
H40A C40 H40C 109.5 . . ?
H40B C40 H40C 109.5 . . ?
N201 C23 H23A 105.6 . . ?
N201 C23 H23B 105.6 . . ?
C28 C23 N201 126.8(15) . . ?
C28 C23 H23A 105.6 . . ?
C28 C23 H23B 105.6 . . ?
H23A C23 H23B 106.1 . . ?
N170 C100 H10A 109.5 . . ?
N170 C100 H10B 109.5 . . ?
N170 C100 H10C 109.5 . . ?
H10A C100 H10B 109.5 . . ?
H10A C100 H10C 109.5 . . ?
H10B C100 H10C 109.5 . . ?
N192 C26 H26A 109.5 . . ?
N192 C26 H26B 109.5 . . ?
N192 C26 H26C 109.5 . . ?
H26A C26 H26B 109.5 . . ?
H26A C26 H26C 109.5 . . ?
H26B C26 H26C 109.5 . . ?
N151 C102 H10D 108.4 . . ?
N151 C102 H10E 108.4 . . ?
C197 C102 N151 115.6(14) . . ?
C197 C102 H10D 108.4 . . ?
C197 C102 H10E 108.4 . . ?
H10D C102 H10E 107.4 . . ?

loop_
_geom_torsion_atom_site_label_1
_geom_torsion_atom_site_label_2
_geom_torsion_atom_site_label_3
_geom_torsion_atom_site_label_4
_geom_torsion
_geom_torsion_site_symmetry_1
_geom_torsion_site_symmetry_2
_geom_torsion_site_symmetry_3
_geom_torsion_site_symmetry_4
_geom_torsion_publ_flag
Pd1 N23 C22 N21 -177.5(6) . . . . ?
Pd1 N23 C24 C25 178.9(7) . . . . ?
Pd1 N114 C115 C116 -178.8(7) . . . . ?
Pd1 N114 C113 C112 175.9(8) . . . . ?
Pd1 N158 C160 C1 -31.4(16) . . . . ?
Pd1 N170 C1 C160 -33.6(18) . . . . ?
Pd2 N43 C44 C45 -31.9(14) . . . . ?
Pd2 N40 C41 C42 -169.6(9) . . . . ?
Pd2 N40 C39 C38 168.8(8) . . . . ?
Pd2 N105 C106 C107 164.1(8) 2_665 . . . ?
Pd2 N105 C110 C109 -165.7(8) 2_665 . . . ?
Pd2 N2 C45 C44 -33.3(17) . . . . ?
Pd3 N102 C101 N100 -177.7(6) . . . . ?
Pd3 N102 C103 C104 174.7(7) . . . . ?
Pd3 N31 C32 C33 -177.0(9) . . . . ?
Pd3 N31 C36 C35 173.9(11) . . . . ?
Pd3 N151 C102 C197 -28.4(17) . . . . ?
Pd3 N194 C197 C102 -35(2) . . . . ?
Pd4 N126 C125 C124 -171.2(8) . . . . ?
Pd4 N126 C127 C128 170.6(9) . . . . ?
Pd4 N77 C78 C79 -164.0(10) . . . . ?
Pd4 N77 C82 C81 163.7(9) . . . . ?
Pd4 N177 C2 C3 28.1(18) . . . . ?
Pd4 N191 C3 C2 24(2) . . . . ?
Pd5 N145 C146 C147 175.7(9) 2_556 . . . ?
Pd5 N145 C150 C149 -175.6(10) 2_556 . . . ?
Pd5 N1 C62 N63 -172.6(6) . . . . ?
Pd5 N1 C65 C64 171.2(9) . . . . ?
Pd5 N176 C28 C23 -10(3) . . . . ?
Pd5 N201 C23 C28 -5(3) . . . . ?
Pd6 N98 C99 N95 -173.6(6) 2_665 . . . ?
Pd6 N98 C97 C96 176.0(8) 2_665 . . . ?
Pd6 N26 C27 N28 -174.3(7) . . . . ?
Pd6 N26 C30 C29 172.7(8) . . . . ?
Pd6 N162 C163 C164 36.8(13) . . . . ?
Pd6 N165 C164 C163 41.9(13) . . . . ?
Pd7 N142 C143 C144 -178.9(10) . . . . ?
Pd7 N142 C141 N140 178.7(7) . . . . ?
Pd7 N69 C70 N66 -175.4(7) . . . . ?
Pd7 N69 C68 C67 174.9(8) . . . . ?
Pd7 N178 C179 C180 -36.4(14) . . . . ?
Pd7 N181 C180 C179 -33.5(15) . . . . ?
Pd8 N74 C75 C76 176.2(8) 2_556 . . . ?
Pd8 N74 C73 C72 -179.4(8) 2_556 . . . ?
Pd8 N135 C136 N137 -179.6(8) . . . . ?
Pd8 N135 C139 C138 178.7(10) . . . . ?
Pd8 N192 C7 C14 -37(2) . . . . ?
Pd8 N193 C14 C7 -26(2) . . . . ?
N23 C24 C25 N21 -2.7(13) . . . . ?
N43 C44 C45 N2 45.7(19) . . . . ?
N40 C41 C42 C37 6.3(19) . . . . ?
N63 C55 C56 C57 -178.1(8) . . . . ?
N63 C55 C60 C59 178.0(9) . . . . ?
N102 C103 C104 N100 4.4(12) . . . . ?
N100 C93 C92 C91 -175.2(9) . . . . ?
N28 C20 C63 C16 178.7(9) . . . . ?
N28 C20 C19 C18 -178.4(9) . . . . ?
N66 C59 C60 C55 -176.2(9) . . . . ?
N66 C59 C58 C57 178.8(9) . . . . ?
N66 C67 C68 N69 3.1(15) . . . . ?
N126 C125 C124 C123 3.5(17) . . . . ?
N126 C127 C128 C123 -1.9(18) . . . . ?
N114 C115 C116 C111 2.1(16) . . . . ?
N61 C13 C37 C38 -156.6(11) . . . . ?
N61 C13 C37 C42 21.5(16) . . . . ?
N61 C13 C12 C11 4.8(18) . . . . ?
N61 C9 C10 C11 0.2(16) . . . . ?
N145 C150 C149 C148 -4(2) . . . . ?
N98 C97 C96 N95 -2.0(14) . . . . ?
N26 C30 C29 N28 0.0(14) . . . . ?
N31 C36 C35 C34 5(2) . . . . ?
N77 C78 C79 C80 -1.0(19) . . . . ?
N1 C65 C64 N63 2.2(14) . . . . ?
N142 C143 C144 N140 3.0(16) . . . . ?
N46 C53 C80 C81 -157.8(10) . . . . ?
N46 C53 C80 C79 24.2(14) . . . . ?
N46 C53 C52 C51 1.1(16) . . . . ?
N46 C49 C71 C76 -25.9(14) . . . . ?
N46 C49 C71 C72 155.4(10) . . . . ?
N46 C49 C50 C51 7.1(17) . . . . ?
N117 C122 C121 C120 -4.0(18) . . . . ?
N117 C122 C148 C147 -166.2(11) . . . . ?
N117 C122 C148 C149 24.3(16) . . . . ?
N117 C118 C123 C124 155.1(10) . . . . ?
N117 C118 C123 C128 -23.9(16) . . . . ?
N117 C118 C119 C120 -1.4(18) . . . . ?
N158 C160 C1 N170 46(2) . . . . ?
C22 N23 C24 C25 1.9(12) . . . . ?
C22 N21 C16 C63 -136.8(10) . . . . ?
C22 N21 C16 C17 40.4(15) . . . . ?
C22 N21 C25 C24 2.4(12) . . . . ?
N74 C75 C76 C71 1.0(17) . . . . ?
N74 C73 C72 C71 5.3(16) . . . . ?
C101 N102 C103 C104 -2.6(11) . . . . ?
C101 N100 C93 C94 -126.0(10) . . . . ?
C101 N100 C93 C92 53.0(14) . . . . ?
C101 N100 C104 C103 -4.5(11) . . . . ?
N162 C163 C164 N165 -53.1(15) . . . . ?
N140 C131 C130 C129 176.8(11) . . . . ?
C90 C91 C85 C86 167.4(10) . . . . ?
C90 C91 C85 C84 -13.8(14) . . . . ?
C90 C91 C92 C93 -0.8(15) . . . . ?
C91 C90 C89 N95 178.2(8) . . . . ?
C91 C90 C89 C94 5.1(14) . . . . ?
C111 C112 C113 N114 3.7(16) . . . . ?
C62 N63 C55 C56 49.3(13) . . . . ?
C62 N63 C55 C60 -132.7(10) . . . . ?
C62 N63 C64 C65 -2.5(13) . . . . ?
C62 N1 C65 C64 -1.1(13) . . . . ?
C34 C9 C10 C11 -174.8(10) . . . . ?
C34 C33 C32 N31 1.4(18) . . . . ?
C55 N63 C62 N1 173.4(8) . . . . ?
C55 N63 C64 C65 -173.9(10) . . . . ?
C55 C56 C57 C58 -1.5(13) . . . . ?
C55 C56 C57 C51 -177.4(8) . . . . ?
N176 C28 C23 N201 11(4) . . . . ?
C125 N126 C127 C128 1.2(16) . . . . ?
C125 C124 C123 C118 177.2(10) . . . . ?
C125 C124 C123 C128 -3.8(16) . . . . ?
C87 N88 C83 C84 1.8(15) . . . . ?
C87 N88 C83 C108 -178.7(9) . . . . ?
C87 C111 C112 C113 -178.8(9) . . . . ?
C87 C111 C116 C115 175.8(10) . . . . ?
C87 C86 C85 C91 176.7(10) . . . . ?
C87 C86 C85 C84 -2.2(14) . . . . ?
C13 N61 C9 C34 176.7(10) . . . . ?
C13 N61 C9 C10 1.4(16) . . . . ?
C13 C37 C38 C39 -178.0(11) . . . . ?
C13 C37 C42 C41 177.1(11) . . . . ?
C13 C12 C11 C10 -3.0(16) . . . . ?
C13 C12 C11 C18 -177.7(10) . . . . ?
N137 C129 C134 C133 177.3(11) . . . . ?
N137 C138 C139 N135 0.8(16) . . . . ?
C107 C108 C83 N88 -153.8(10) . . . . ?
C107 C108 C83 C84 25.7(16) . . . . ?
C59 N66 C70 N69 173.1(10) . . . . ?
C59 N66 C67 C68 -175.6(11) . . . . ?
C109 C108 C83 N88 31.0(15) . . . . ?
C109 C108 C83 C84 -149.5(11) . . . . ?
C53 N46 C49 C71 -178.6(9) . . . . ?
C53 N46 C49 C50 -3.9(15) . . . . ?
C53 C80 C81 C82 -176.9(9) . . . . ?
C53 C80 C79 C78 177.2(10) . . . . ?
C53 C52 C51 C57 -179.1(9) . . . . ?
C53 C52 C51 C50 2.0(15) . . . . ?
C147 C148 C149 C150 6.0(18) . . . . ?
C94 C93 C92 C91 3.8(16) . . . . ?
C75 N74 C73 C72 -4.3(15) . . . . ?
C75 C76 C71 C49 -178.7(9) . . . . ?
C75 C76 C71 C72 0.0(15) . . . . ?
C93 N100 C101 N102 173.0(8) . . . . ?
C93 N100 C104 C103 -174.4(9) . . . . ?
C93 C94 C89 N95 -175.0(9) . . . . ?
C93 C94 C89 C90 -2.2(14) . . . . ?
C9 N61 C13 C37 179.4(10) . . . . ?
C9 N61 C13 C12 -3.8(17) . . . . ?
C9 C34 C33 C32 173.2(10) . . . . ?
C9 C34 C35 C36 -176.5(12) . . . . ?
C9 C10 C11 C12 0.6(16) . . . . ?
C9 C10 C11 C18 175.4(10) . . . . ?
C108 C107 C106 N105 0.1(16) . . . . ?
C108 C109 C110 N105 3.1(17) . . . . ?
C37 C13 C12 C11 -178.6(11) . . . . ?
C37 C38 C39 N40 -4.6(17) . . . . ?
C70 N66 C59 C60 -148.2(10) . . . . ?
C70 N66 C59 C58 34.1(15) . . . . ?
C70 N66 C67 C68 -1.2(13) . . . . ?
C70 N69 C68 C67 -3.6(14) . . . . ?
C56 C55 C60 C59 -3.9(15) . . . . ?
C56 C57 C58 C59 -0.9(14) . . . . ?
C56 C57 C51 C52 166.9(9) . . . . ?
C56 C57 C51 C50 -14.3(14) . . . . ?
C83 N88 C87 C111 179.4(9) . . . . ?
C83 N88 C87 C86 -2.3(15) . . . . ?
C83 C84 C85 C91 -177.3(9) . . . . ?
C83 C84 C85 C86 1.7(14) . . . . ?
C20 N28 C27 N26 179.8(9) . . . . ?
C20 N28 C29 C30 -179.1(10) . . . . ?
C20 C63 C16 N21 175.8(10) . . . . ?
C20 C63 C16 C17 -1.4(16) . . . . ?
C20 C19 C18 C17 0.7(16) . . . . ?
C20 C19 C18 C11 176.5(10) . . . . ?
C63 C20 C19 C18 0.7(16) . . . . ?
C57 C51 C50 C49 175.2(10) . . . . ?
C12 C13 C37 C38 26.6(18) . . . . ?
C12 C13 C37 C42 -155.3(12) . . . . ?
C12 C11 C18 C17 159.0(10) . . . . ?
C12 C11 C18 C19 -16.8(16) . . . . ?
C99 N98 C97 C96 -0.4(13) . . . . ?
C99 N95 C89 C90 25.3(14) . . . . ?
C99 N95 C89 C94 -161.4(10) . . . . ?
C99 N95 C96 C97 3.7(12) . . . . ?
C33 C34 C9 N61 177.1(10) . . . . ?
C33 C34 C9 C10 -7.6(17) . . . . ?
C33 C34 C35 C36 -1.1(18) . . . . ?
C60 C55 C56 C57 3.9(14) . . . . ?
C60 C59 C58 C57 1.0(15) . . . . ?
C89 N95 C99 N98 177.6(9) . . . . ?
C89 N95 C96 C97 -178.0(9) . . . . ?
C89 C90 C91 C85 176.6(8) . . . . ?
C89 C90 C91 C92 -3.4(14) . . . . ?
C89 C94 C93 N100 176.8(9) . . . . ?
C89 C94 C93 C92 -2.2(15) . . . . ?
N177 C2 C3 N191 -36(2) . . . . ?
N178 C179 C180 N181 49.4(18) . . . . ?
C49 N46 C53 C80 -176.4(9) . . . . ?
C49 N46 C53 C52 -0.1(16) . . . . ?
C49 C71 C72 C73 175.7(10) . . . . ?
C80 C53 C52 C51 177.3(9) . . . . ?
C80 C81 C82 N77 0.5(17) . . . . ?
C103 N102 C101 N100 -0.3(10) . . . . ?
C16 N21 C22 N23 178.7(9) . . . . ?
C16 N21 C25 C24 -177.6(10) . . . . ?
C16 C17 C18 C11 -178.1(10) . . . . ?
C16 C17 C18 C19 -2.5(16) . . . . ?
C146 N145 C150 C149 1.2(17) . . . . ?
C146 C147 C148 C122 -175.3(11) . . . . ?
C146 C147 C148 C149 -6.1(18) . . . . ?
C85 C91 C92 C93 179.2(9) . . . . ?
C85 C86 C87 N88 2.7(17) . . . . ?
C85 C86 C87 C111 -179.2(9) . . . . ?
C85 C84 C83 N88 -1.6(16) . . . . ?
C85 C84 C83 C108 178.9(10) . . . . ?
C10 C11 C18 C17 -15.5(16) . . . . ?
C10 C11 C18 C19 168.7(10) . . . . ?
C106 N105 C110 C109 -2.4(15) . . . . ?
C106 C107 C108 C109 0.4(15) . . . . ?
C106 C107 C108 C83 -175.2(10) . . . . ?
C76 C71 C72 C73 -3.0(15) . . . . ?
C19 C20 C63 C16 -0.3(16) . . . . ?
C110 N105 C106 C107 0.9(15) . . . . ?
C110 C109 C108 C107 -2.0(16) . . . . ?
C110 C109 C108 C83 173.6(10) . . . . ?
C92 C91 C85 C86 -12.6(15) . . . . ?
C92 C91 C85 C84 166.3(9) . . . . ?
C143 N142 C141 N140 3.1(13) . . . . ?
C81 C80 C79 C78 -0.9(17) . . . . ?
C73 N74 C75 C76 1.0(16) . . . . ?
C120 C133 C134 C129 176.9(12) . . . . ?
C132 C131 C130 C129 0.6(18) . . . . ?
C132 C133 C134 C129 3.2(18) . . . . ?
C27 N28 C20 C63 -151.4(11) . . . . ?
C27 N28 C20 C19 27.7(16) . . . . ?
C27 N28 C29 C30 -0.9(13) . . . . ?
C27 N26 C30 C29 0.9(13) . . . . ?
C122 N117 C118 C123 174.8(10) . . . . ?
C122 N117 C118 C119 -1.7(17) . . . . ?
C122 C148 C149 C150 176.0(11) . . . . ?
C112 C111 C87 N88 -17.7(14) . . . . ?
C112 C111 C87 C86 164.0(10) . . . . ?
C112 C111 C116 C115 -0.2(16) . . . . ?
N193 C14 C7 N192 43(3) . . . . ?
C38 C37 C42 C41 -4.6(18) . . . . ?
C104 N100 C101 N102 2.9(11) . . . . ?
C104 N100 C93 C94 42.1(15) . . . . ?
C104 N100 C93 C92 -138.9(11) . . . . ?
C115 N114 C113 C112 -1.8(15) . . . . ?
C141 N142 C143 C144 -3.8(15) . . . . ?
C141 N140 C131 C132 -31.0(16) . . . . ?
C141 N140 C131 C130 152.8(12) . . . . ?
C141 N140 C144 C143 -1.0(15) . . . . ?
C41 N40 C39 C38 5.8(15) . . . . ?
C97 N98 C99 N95 3.0(11) . . . . ?
C52 C53 C80 C81 25.7(16) . . . . ?
C52 C53 C80 C79 -152.3(10) . . . . ?
C52 C51 C50 C49 -5.9(16) . . . . ?
C121 C120 C119 C118 1.6(17) . . . . ?
C121 C120 C133 C132 -174.2(11) . . . . ?
C121 C120 C133 C134 12.6(19) . . . . ?
C121 C122 C148 C147 8.7(17) . . . . ?
C121 C122 C148 C149 -160.8(11) . . . . ?
C24 N23 C22 N21 -0.3(10) . . . . ?
C58 C59 C60 C55 1.5(15) . . . . ?
C58 C57 C51 C52 -8.7(15) . . . . ?
C58 C57 C51 C50 170.1(10) . . . . ?
C71 C49 C50 C51 -178.7(10) . . . . ?
N194 C197 C102 N151 45(2) . . . . ?
C51 C57 C58 C59 174.8(9) . . . . ?
C131 N140 C141 N142 -172.8(10) . . . . ?
C131 N140 C144 C143 170.5(11) . . . . ?
C131 C132 C133 C120 -177.5(11) . . . . ?
C131 C132 C133 C134 -4.0(17) . . . . ?
C131 C130 C129 N137 -179.3(11) . . . . ?
C131 C130 C129 C134 -1(2) . . . . ?
C127 N126 C125 C124 -2.1(15) . . . . ?
C50 C49 C71 C76 159.7(11) . . . . ?
C50 C49 C71 C72 -19.0(17) . . . . ?
C78 N77 C82 C81 -2.2(17) . . . . ?
C113 N114 C115 C116 -1.1(14) . . . . ?
C67 N66 C59 C60 24.9(17) . . . . ?
C67 N66 C59 C58 -152.9(11) . . . . ?
C67 N66 C70 N69 -1.1(12) . . . . ?
C124 C123 C128 C127 3.1(17) . . . . ?
C148 C147 C146 N145 3.6(18) . . . . ?
C148 C122 C121 C120 -178.6(10) . . . . ?
C82 N77 C78 C79 2.5(19) . . . . ?
C32 N31 C36 C35 -5.4(19) . . . . ?
C116 C111 C87 N88 166.4(10) . . . . ?
C116 C111 C87 C86 -11.8(16) . . . . ?
C116 C111 C112 C113 -2.6(15) . . . . ?
C39 N40 C41 C42 -6.8(16) . . . . ?
C65 N1 C62 N63 -0.5(11) . . . . ?
C118 N117 C122 C121 4.3(17) . . . . ?
C118 N117 C122 C148 179.2(10) . . . . ?
C118 C123 C128 C127 -177.9(11) . . . . ?
C64 N63 C62 N1 1.9(12) . . . . ?
C64 N63 C55 C56 -140.7(11) . . . . ?
C64 N63 C55 C60 37.4(15) . . . . ?
C30 N26 C27 N28 -1.6(12) . . . . ?
C123 C118 C119 C120 -177.4(11) . . . . ?
C29 N28 C20 C63 26.4(16) . . . . ?
C29 N28 C20 C19 -154.5(11) . . . . ?
C29 N28 C27 N26 1.6(12) . . . . ?
C25 N21 C22 N23 -1.3(11) . . . . ?
C25 N21 C16 C63 43.2(16) . . . . ?
C25 N21 C16 C17 -139.7(11) . . . . ?
C130 C129 C134 C133 -1(2) . . . . ?
C119 C120 C121 C122 0.9(16) . . . . ?
C119 C120 C133 C132 11(2) . . . . ?
C119 C120 C133 C134 -162.1(11) . . . . ?
C119 C118 C123 C124 -28.6(17) . . . . ?
C119 C118 C123 C128 152.5(12) . . . . ?
C136 N135 C139 C138 0.6(15) . . . . ?
C136 N137 C129 C130 124.2(13) . . . . ?
C136 N137 C129 C134 -54.0(18) . . . . ?
C136 N137 C138 C139 -1.9(16) . . . . ?
C129 N137 C136 N135 -169.4(10) . . . . ?
C129 N137 C138 C139 170.2(12) . . . . ?
C47 N43 C44 C45 -157.2(13) . . . . ?
C18 C17 C16 N21 -174.3(10) . . . . ?
C18 C17 C16 C63 2.8(16) . . . . ?
C144 N140 C141 N142 -1.4(13) . . . . ?
C144 N140 C131 C132 159.3(12) . . . . ?
C144 N140 C131 C130 -16.9(19) . . . . ?
C68 N69 C70 N66 3.0(13) . . . . ?
C48 N43 C44 C45 86.6(14) . . . . ?
C42 C37 C38 C39 3.8(17) . . . . ?
C133 C120 C121 C122 -174.4(11) . . . . ?
C133 C120 C119 C118 176.8(12) . . . . ?
C133 C132 C131 N140 -174.2(11) . . . . ?
C133 C132 C131 C130 2.2(18) . . . . ?
C168 N162 C163 C164 -82.4(13) . . . . ?
C96 N95 C99 N98 -4.3(12) . . . . ?
C96 N95 C89 C90 -152.5(10) . . . . ?
C96 N95 C89 C94 20.8(14) . . . . ?
C138 N137 C136 N135 2.4(14) . . . . ?
C138 N137 C129 C130 -46.3(19) . . . . ?
C138 N137 C129 C134 135.6(14) . . . . ?
C150 N145 C146 C147 -1.1(16) . . . . ?
C36 N31 C32 C33 2.3(18) . . . . ?
C79 C80 C81 C82 1.1(15) . . . . ?
C152 N151 C102 C197 88.1(17) . . . . ?
C202 N201 C23 C28 114(3) . . . . ?
C167 N165 C164 C163 -76.5(14) . . . . ?
C159 N158 C160 C1 -148.3(15) . . . . ?
C139 N135 C136 N137 -1.8(13) . . . . ?
C171 N170 C1 C160 -157.0(15) . . . . ?
C185 N178 C179 C180 76.3(15) . . . . ?
C35 C34 C9 N61 -8.0(15) . . . . ?
C35 C34 C9 C10 167.3(11) . . . . ?
C35 C34 C33 C32 -1.9(16) . . . . ?
C161 N158 C160 C1 86.8(16) . . . . ?
C184 N178 C179 C180 -160.8(13) . . . . ?
C183 N181 C180 C179 79.1(14) . . . . ?
C153 N151 C102 C197 -153.1(16) . . . . ?
C195 N194 C197 C102 80(2) . . . . ?
C169 N162 C163 C164 164.6(11) . . . . ?
C182 N181 C180 C179 -158.9(13) . . . . ?
C196 N194 C197 C102 -155.9(17) . . . . ?
C166 N165 C164 C163 164.0(12) . . . . ?
C8 N177 C2 C3 -90.2(17) . . . . ?
C5 N177 C2 C3 150.3(16) . . . . ?
C15 N193 C14 C7 -146.5(19) . . . . ?
C54 N2 C45 C44 -159.6(16) . . . . ?
C43 N2 C45 C44 75.0(16) . . . . ?
C21 N193 C14 C7 95(2) . . . . ?
C31 N192 C7 C14 93(2) . . . . ?
C4 N191 C3 C2 150.8(19) . . . . ?
C6 N191 C3 C2 -88.3(19) . . . . ?
C66 N176 C28 C23 -126(2) . . . . ?
C69 N201 C23 C28 -124(3) . . . . ?
C40 N176 C28 C23 106(3) . . . . ?
C100 N170 C1 C160 85.4(18) . . . . ?
C26 N192 C7 C14 -157(2) . . . . ?

_smtbx_masks_special_details     
;
A solvent mask was calculated and 1905 electrons were 
found per unit cell. 
This was included in the formula as
16NO3 anions and 32 H2O solvent molecules per Asymmetric Unit.
;
loop_
_smtbx_masks_void_nr
_smtbx_masks_void_average_x
_smtbx_masks_void_average_y
_smtbx_masks_void_average_z
_smtbx_masks_void_volume
_smtbx_masks_void_count_electrons
_smtbx_masks_void_content
1 -0.052 -0.184 -0.293 7981.2 1905.2 '32 NO3H2OH2O'

_smtbx_masks_void_probe_radius   1.2
_smtbx_masks_void_truncation_radius 1.2
_shelx_res_file                  
;
TITL spm23jc04_a.res in P-1
    spm23jc04.res
    created by SHELXL-2018/3 at 09:38:27 on 18-Dec-2023
REM Old TITL Spm23jc04 in P-1
REM SHELXT solution in P-1: R1 0.308, Rweak 0.034, Alpha 0.120
REM <I/s> 0.000 for 0 systematic absences, Orientation as input
REM Formula found by SHELXT: C190 N66 O22 Pd8
CELL 0.71073 21.833264 21.862857 30.202904 87.8618 77.0258 82.1629
ZERR 2 0.000379 0.000348 0.000568 0.0014 0.0015 0.0014
LATT 1
SFAC C H N O Pd
UNIT 312 532 120 160 16
DFIX 2.5 C15 C21
ISOR 0.02 0.04
DFIX 1.6 H7b H26b
DFIX 1.43 N192 C7
DFIX 1.58 N192 C26
DFIX 1.58 N192 C31

L.S. 12
PLAN  245
SIZE 0.1 0.05 0.05
TEMP -123(2)
CONF
ABIN
MORE -1
BOND $H
fmap 2
acta
SHEL 20 0.837
OMIT -8 -2 1
OMIT -3 -2 2
OMIT -3 2 5
OMIT -2 -4 5
OMIT -1 -5 10
OMIT -1 1 7
OMIT -1 5 1
OMIT 0 3 7
OMIT 1 -3 5
OMIT 1 4 0
OMIT 2 -1 6
OMIT 2 1 6
OMIT 2 8 1
OMIT 4 -4 2
OMIT 4 2 2
OMIT 5 5 1
REM <olex2.extras>
REM <HklSrc "%./spm23jc04.hkl">
REM </olex2.extras>

WGHT    0.176800   62.979099
FVAR       0.04931
PD1   5    0.529387    0.605892    0.302504    11.00000    0.05304    0.04548 =
         0.03975   -0.00928    0.00304   -0.01672
PD2   5    0.986547    0.543225   -0.214825    11.00000    0.03951    0.06144 =
         0.04328    0.00366    0.00256   -0.00384
PD3   5    0.780900    0.196883    0.109100    11.00000    0.05179    0.04182 =
         0.06000   -0.00161    0.00108   -0.01463
PD4   5    0.206905    0.451273    0.410464    11.00000    0.08119    0.04148 =
         0.04493   -0.00464   -0.00735   -0.02486
PD5   5   -0.010167   -0.174552    0.221477    11.00000    0.06330    0.05033 =
         0.05177   -0.00796   -0.00020   -0.01998
PD6   5    0.759811    0.912630   -0.056396    11.00000    0.07962    0.04297 =
         0.04768    0.00700   -0.01913   -0.02962
PD7   5    0.476920    0.048406    0.273393    11.00000    0.04945    0.07579 =
         0.05183    0.00746   -0.00175   -0.01929
PD8   5    0.293521   -0.264644    0.630976    11.00000    0.06331    0.04361 =
         0.07857   -0.00793   -0.00535   -0.00594
N23   3    0.542252    0.648693    0.241070    11.00000    0.05742    0.03958 =
         0.03453    0.00032    0.00269   -0.00312
N43   3    1.024486    0.548814   -0.282477    11.00000    0.07133    0.05569 =
         0.04707    0.00124   -0.00469    0.00194
N40   3    0.950043    0.537159   -0.147665    11.00000    0.05998    0.06189 =
         0.04146    0.00041    0.00791    0.00700
N63   3    0.110347   -0.083068    0.274578    11.00000    0.05574    0.03783 =
         0.06211    0.00458   -0.01126   -0.01370
N102  3    0.703704    0.208195    0.081775    11.00000    0.06291    0.04182 =
         0.06341   -0.01823    0.01045   -0.00031
N100  3    0.603762    0.222776    0.075562    11.00000    0.04443    0.04425 =
         0.07745   -0.01728   -0.00243   -0.00641
N28   3    0.703714    0.806220    0.057268    11.00000    0.08318    0.03699 =
         0.04903   -0.00564   -0.00341   -0.01489
N66   3    0.302891    0.008680    0.255650    11.00000    0.06498    0.04328 =
         0.06736   -0.01110   -0.00841   -0.01127
N126  3    0.220462    0.376371    0.449057    11.00000    0.06669    0.04453 =
         0.03719    0.00382    0.00492   -0.01660
N114  3    0.487526    0.542350    0.275514    11.00000    0.06158    0.05155 =
         0.04321   -0.00093    0.00196   -0.00885
N88   3    0.336654    0.427520    0.222076    11.00000    0.05816    0.04300 =
         0.05806   -0.00905   -0.00401   -0.01182
N61   3    0.836264    0.475745    0.005998    11.00000    0.07420    0.05694 =
         0.04896   -0.00430    0.00570    0.00115
N145  3    0.072131    0.167475    0.718982    11.00000    0.07171    0.03605 =
         0.09194   -0.00207   -0.02726   -0.00618
N98   3    0.327188    0.098314    0.065344    11.00000    0.08713    0.04697 =
         0.04512    0.00050   -0.00646   -0.02147
N26   3    0.731155    0.877272    0.007303    11.00000    0.06974    0.03963 =
         0.04508    0.00712   -0.01345   -0.01621
N105  3    0.104246    0.433388    0.222801    11.00000    0.04816    0.04472 =
         0.06831   -0.00075   -0.00728   -0.01121
N95   3    0.404083    0.144990    0.078070    11.00000    0.06387    0.03226 =
         0.06181   -0.00860   -0.01374   -0.00817
N31   3    0.789112    0.287395    0.094523    11.00000    0.06175    0.04421 =
         0.05485    0.00139    0.01633   -0.01395
N151  3    0.773735    0.105563    0.123910    11.00000    0.06117    0.05064 =
         0.08132    0.00619   -0.01644   -0.01282
N77   3    0.169496    0.393993    0.375030    11.00000    0.07699    0.05122 =
         0.06512   -0.00198   -0.01892   -0.02161
N1    3    0.049198   -0.142437    0.253646    11.00000    0.06930    0.04787 =
         0.07081   -0.01887   -0.01315   -0.02924
N142  3    0.458225   -0.002736    0.331110    11.00000    0.06596    0.07397 =
         0.05668    0.01046   -0.00172   -0.01758
N21   3    0.588926    0.678427    0.172362    11.00000    0.06414    0.03669 =
         0.06642    0.00304    0.00860   -0.00793
N46   3    0.030100    0.252865    0.337586    11.00000    0.06801    0.04594 =
         0.07132    0.00112   -0.02784   -0.01972
N117  3    0.197139    0.203474    0.563153    11.00000    0.08786    0.06505 =
         0.04127   -0.00210    0.00120   -0.00087
N158  3    0.517180    0.562608    0.365821    11.00000    0.08137    0.07143 =
         0.03645   -0.00113   -0.00589   -0.02870
C22   1    0.594348    0.639840    0.210283    11.00000    0.06170    0.03712 =
         0.03905   -0.00348    0.00080   -0.00481
AFIX  43
H22   2    0.630663    0.611730    0.212777    11.00000   -1.20000
AFIX   0
N69   3    0.400913    0.020609    0.256837    11.00000    0.03873    0.08294 =
         0.08805    0.00136   -0.01100   -0.02844
N74   3   -0.199059    0.246576    0.353071    11.00000    0.08742    0.03735 =
         0.05822   -0.00088   -0.00506   -0.01782
C101  1    0.642508    0.220492    0.103607    11.00000    0.06613    0.03598 =
         0.06551   -0.01135   -0.00548   -0.01705
N162  3    0.849685    0.923482   -0.048698    11.00000    0.07370    0.08092 =
         0.06785    0.00566   -0.01713   -0.03481
N140  3    0.410326   -0.027051    0.399633    11.00000    0.07262    0.08059 =
         0.04163   -0.00409   -0.00237   -0.00063
C90   1    0.405842    0.235821    0.121114    11.00000    0.04850    0.04016 =
         0.06346   -0.00324   -0.00576   -0.01068
AFIX  43
H90   2    0.361678    0.236329    0.133200    11.00000   -1.20000
AFIX   0
C91   1    0.439730    0.279845    0.133939    11.00000    0.05662    0.03702 =
         0.04890   -0.01161   -0.00532   -0.01166
C111  1    0.431195    0.457962    0.236091    11.00000    0.04168    0.04112 =
         0.06049   -0.01025    0.00167   -0.01582
N170  3    0.568949    0.669134    0.329907    11.00000    0.07834    0.04726 =
         0.05693   -0.01610    0.00630   -0.01643
C62   1    0.063049   -0.084360    0.253469    11.00000    0.05728    0.03393 =
         0.06355   -0.00535    0.00483   -0.00980
AFIX  43
H62   2    0.042354   -0.049623    0.240342    11.00000   -1.20000
AFIX   0
C34   1    0.798806    0.410704    0.067208    11.00000    0.05320    0.03615 =
         0.05527   -0.00547    0.00092   -0.01268
C55   1    0.141670   -0.029743    0.276702    11.00000    0.06222    0.04127 =
         0.05084    0.00060   -0.01839   -0.01166
N135  3    0.291707   -0.210120    0.576056    11.00000    0.07597    0.04333 =
         0.07892    0.00296    0.00057   -0.01550
N176  3    0.055046   -0.182895    0.160376    11.00000    0.07793    0.09730 =
         0.06735   -0.01348    0.01104   -0.02787
C125  1    0.270254    0.332052    0.436950    11.00000    0.05621    0.07413 =
         0.05032   -0.00152    0.00570   -0.03007
AFIX  43
H125  2    0.302829    0.339498    0.411430    11.00000   -1.20000
AFIX   0
C86   1    0.433224    0.368457    0.186614    11.00000    0.03632    0.04507 =
         0.07028   -0.01161   -0.00351   -0.00575
AFIX  43
H86   2    0.477995    0.361941    0.182924    11.00000   -1.20000
AFIX   0
N165  3    0.790362    0.948428   -0.119969    11.00000    0.10924    0.07617 =
         0.06890    0.02383   -0.02585   -0.05710
C87   1    0.399489    0.416071    0.213364    11.00000    0.04900    0.05539 =
         0.06233   -0.01095   -0.01022   -0.01788
C84   1    0.338124    0.341916    0.173946    11.00000    0.05606    0.03985 =
         0.06312   -0.00888   -0.01225   -0.01623
AFIX  43
H84   2    0.314873    0.316533    0.160944    11.00000   -1.20000
AFIX   0
C13   1    0.836719    0.532989   -0.013128    11.00000    0.07947    0.04735 =
         0.05513    0.01259    0.00108   -0.01214
N137  3    0.293293   -0.134099    0.526200    11.00000    0.09573    0.06304 =
         0.05558   -0.00348    0.02026   -0.02269
C107  1    0.195313    0.359969    0.209249    11.00000    0.05660    0.04636 =
         0.06625   -0.00828   -0.01018   -0.01697
AFIX  43
H107  2    0.213284    0.318139    0.203691    11.00000   -1.20000
AFIX   0
C59   1    0.237805    0.013654    0.267580    11.00000    0.06391    0.05473 =
         0.05486   -0.00323   -0.01969   -0.01535
C109  1    0.204689    0.464611    0.219928    11.00000    0.04854    0.05185 =
         0.07322   -0.01721   -0.01212   -0.01653
AFIX  43
H109  2    0.228815    0.496716    0.222725    11.00000   -1.20000
AFIX   0
C53   1    0.093139    0.244183    0.331011    11.00000    0.06306    0.03766 =
         0.06876   -0.00029   -0.02193   -0.00285
C147  1    0.156710    0.109743    0.666103    11.00000    0.06688    0.05434 =
         0.06755   -0.00633   -0.00468   -0.00193
AFIX  43
H147  2    0.185416    0.072894    0.659030    11.00000   -1.20000
AFIX   0
N2    3    1.078366    0.519781   -0.205831    11.00000    0.04337    0.14268 =
         0.07299    0.00641   -0.01170    0.00615
C94   1    0.504086    0.185120    0.073732    11.00000    0.05216    0.03746 =
         0.05630   -0.01209   -0.00884   -0.00261
AFIX  43
H94   2    0.525917    0.153324    0.053248    11.00000   -1.20000
AFIX   0
C75   1   -0.163664    0.276492    0.372980    11.00000    0.07658    0.04759 =
         0.06723   -0.00160   -0.00928   -0.01347
AFIX  43
H75   2   -0.185111    0.308354    0.393528    11.00000   -1.20000
AFIX   0
C93   1    0.536949    0.228353    0.088981    11.00000    0.06623    0.04935 =
         0.05817   -0.00888    0.00743   -0.01531
C9    1    0.800685    0.471359    0.049619    11.00000    0.05617    0.05991 =
         0.04910    0.00911   -0.00234   -0.01824
C108  1    0.235704    0.405812    0.211460    11.00000    0.06294    0.05229 =
         0.05751   -0.01561   -0.01100   -0.00820
C37   1    0.875037    0.535639   -0.058614    11.00000    0.05868    0.06554 =
         0.04515    0.01174    0.00312    0.00450
C70   1    0.340401    0.040534    0.271336    11.00000    0.06106    0.06315 =
         0.05064    0.00261   -0.00686   -0.02576
AFIX  43
H70   2    0.325161    0.074620    0.291212    11.00000   -1.20000
AFIX   0
C56   1    0.105031    0.027908    0.289863    11.00000    0.06503    0.03727 =
         0.06170    0.00224   -0.02356   -0.00953
AFIX  43
H56   2    0.060066    0.031669    0.298209    11.00000   -1.20000
AFIX   0
C83   1    0.305143    0.390993    0.201892    11.00000    0.02915    0.06423 =
         0.07090   -0.01872   -0.00811   -0.00691
C20   1    0.693313    0.746825    0.077591    11.00000    0.07845    0.03895 =
         0.04884    0.01672   -0.00939   -0.01713
C63   1    0.644763    0.742500    0.114617    11.00000    0.07711    0.03700 =
         0.04908   -0.00379    0.00220   -0.01065
AFIX  43
H63   2    0.618156    0.778367    0.127597    11.00000   -1.20000
AFIX   0
C57   1    0.137560    0.080189    0.290232    11.00000    0.07671    0.03269 =
         0.04826    0.00780   -0.02370   -0.01854
C12   1    0.799430    0.586201    0.009109    11.00000    0.06818    0.04957 =
         0.05340    0.01410    0.00814   -0.01406
AFIX  43
H12   2    0.798742    0.624749   -0.006488    11.00000   -1.20000
AFIX   0
C99   1    0.343274    0.149324    0.079990    11.00000    0.06374    0.04508 =
         0.05554   -0.00769   -0.01158   -0.02418
AFIX  43
H99   2    0.313940    0.184710    0.090591    11.00000   -1.20000
AFIX   0
C33   1    0.768641    0.393906    0.110803    11.00000    0.07033    0.04678 =
         0.04541   -0.00601   -0.00022   -0.00384
AFIX  43
H33   2    0.750466    0.424657    0.133060    11.00000   -1.20000
AFIX   0
C60   1    0.206227   -0.036093    0.267283    11.00000    0.06372    0.03956 =
         0.05836    0.00176   -0.01605   -0.00819
AFIX  43
H60   2    0.229671   -0.075775    0.260394    11.00000   -1.20000
AFIX   0
C89   1    0.440676    0.190322    0.089142    11.00000    0.06513    0.03800 =
         0.04705    0.00272   -0.01233   -0.01701
N177  3    0.244567    0.507902    0.447032    11.00000    0.08976    0.04799 =
         0.05492   -0.00452   -0.01601   -0.02826
N178  3    0.489436    0.110194    0.218382    11.00000    0.08031    0.09179 =
         0.07038    0.02130   -0.00640   -0.02441
C49   1   -0.000258    0.205989    0.329071    11.00000    0.10322    0.03776 =
         0.06295   -0.00920   -0.02347   -0.01427
C80   1    0.121827    0.297370    0.344065    11.00000    0.07322    0.04886 =
         0.06457   -0.00150   -0.02966   -0.02190
C103  1    0.700504    0.202360    0.035767    11.00000    0.07302    0.05447 =
         0.06445   -0.01190    0.00780   -0.00096
AFIX  43
H103  2    0.735886    0.195207    0.010846    11.00000   -1.20000
AFIX   0
C17   1    0.674474    0.630553    0.112549    11.00000    0.06819    0.04269 =
         0.03813    0.00897    0.00259   -0.00295
AFIX  43
H17   2    0.667283    0.590402    0.123828    11.00000   -1.20000
AFIX   0
C16   1    0.635130    0.682905    0.133193    11.00000    0.08685    0.03561 =
         0.03864    0.00415    0.00079   -0.01332
C146  1    0.117315    0.116417    0.707463    11.00000    0.08750    0.05616 =
         0.04559    0.00116   -0.00753   -0.00096
AFIX  43
H146  2    0.120716    0.084813    0.729567    11.00000   -1.20000
AFIX   0
C85   1    0.405157    0.329101    0.164544    11.00000    0.04046    0.05191 =
         0.05081   -0.00728   -0.00058   -0.00985
C10   1    0.765322    0.522950    0.073149    11.00000    0.07610    0.03315 =
         0.05343    0.00593    0.00369   -0.01115
AFIX  43
H10   2    0.741492    0.518129    0.103224    11.00000   -1.20000
AFIX   0
C106  1    0.134232    0.375085    0.214782    11.00000    0.04566    0.04447 =
         0.06848   -0.00128   -0.01423    0.00187
AFIX  43
H106  2    0.109222    0.343295    0.213090    11.00000   -1.20000
AFIX   0
C76   1   -0.099513    0.265639    0.366612    11.00000    0.07500    0.05420 =
         0.05824   -0.00416   -0.00060   -0.00798
C11   1    0.764501    0.582751    0.052647    11.00000    0.05776    0.05503 =
         0.06097    0.00674   -0.00103   -0.01849
C19   1    0.733415    0.695816    0.057742    11.00000    0.07522    0.05431 =
         0.03532   -0.00195    0.01246   -0.01435
AFIX  43
H19   2    0.767097    0.700157    0.032235    11.00000   -1.20000
AFIX   0
C110  1    0.141761    0.478780    0.224435    11.00000    0.05054    0.04985 =
         0.07578   -0.01821   -0.00593   -0.00673
AFIX  43
H110  2    0.122899    0.520538    0.228796    11.00000   -1.20000
AFIX   0
C92   1    0.503372    0.275502    0.117681    11.00000    0.05403    0.03627 =
         0.05494   -0.00943   -0.00972   -0.01692
AFIX  43
H92   2    0.525738    0.305815    0.126251    11.00000   -1.20000
AFIX   0
C143  1    0.482480   -0.060921    0.340726    11.00000    0.09665    0.05996 =
         0.04188   -0.00115    0.01318   -0.00795
AFIX  43
H143  2    0.514035   -0.086954    0.320475    11.00000   -1.20000
AFIX   0
N181  3    0.558045    0.075125    0.286058    11.00000    0.07656    0.11533 =
         0.07235    0.01100   -0.01550   -0.02291
C81   1    0.185278    0.305651    0.326084    11.00000    0.08997    0.05130 =
         0.06668   -0.00458   -0.02574   -0.02170
AFIX  43
H81   2    0.212644    0.279204    0.303684    11.00000   -1.20000
AFIX   0
C73   1   -0.168309    0.201119    0.324705    11.00000    0.07284    0.03552 =
         0.07592   -0.00845   -0.00860   -0.01146
AFIX  43
H73   2   -0.192495    0.176957    0.311525    11.00000   -1.20000
AFIX   0
C120  1    0.265071    0.092274    0.523141    11.00000    0.07334    0.06102 =
         0.04788   -0.00325    0.00116   -0.01120
C132  1    0.336765    0.029767    0.460918    11.00000    0.06076    0.05469 =
         0.04638    0.00933    0.00392   -0.00215
AFIX  43
H132  2    0.346393    0.066646    0.444790    11.00000   -1.20000
AFIX   0
N191  3    0.191487    0.527673    0.371276    11.00000    0.12442    0.06476 =
         0.07415    0.01005   -0.02353   -0.04119
C27   1    0.728486    0.817278    0.015012    11.00000    0.06916    0.03535 =
         0.04722    0.00767   -0.01125   -0.01285
AFIX  43
H27   2    0.742928    0.786380   -0.007617    11.00000   -1.20000
AFIX   0
C122  1    0.193538    0.152123    0.585967    11.00000    0.05938    0.04602 =
         0.06523   -0.00432   -0.00428   -0.01202
C112  1    0.396634    0.515294    0.253587    11.00000    0.05593    0.07256 =
         0.05718   -0.02369   -0.00198   -0.01957
AFIX  43
H112  2    0.353814    0.526282    0.251331    11.00000   -1.20000
AFIX   0
N192  3    0.388633   -0.282723    0.615276    11.00000    0.07639    0.07141 =
         0.10233   -0.00930   -0.01422    0.00128
N193  3    0.294453   -0.322976    0.684934    11.00000    0.10361    0.05456 =
         0.08665    0.02351   -0.01821   -0.01233
C38   1    0.899888    0.588128   -0.078019    11.00000    0.08653    0.06446 =
         0.03932   -0.01007    0.00546   -0.01361
AFIX  43
H38   2    0.892622    0.624474   -0.060293    11.00000   -1.20000
AFIX   0
C104  1    0.641155    0.208399    0.033194    11.00000    0.07506    0.06558 =
         0.04730   -0.00403    0.00589   -0.01422
AFIX  43
H104  2    0.626196    0.203655    0.006475    11.00000   -1.20000
AFIX   0
C115  1    0.521715    0.489138    0.257976    11.00000    0.04662    0.06168 =
         0.05130   -0.02031    0.00381   -0.00815
AFIX  43
H115  2    0.565372    0.480287    0.258503    11.00000   -1.20000
AFIX   0
C141  1    0.412969    0.016633    0.366684    11.00000    0.06573    0.05277 =
         0.05321    0.00487   -0.00006   -0.01375
AFIX  43
H141  2    0.386527    0.055178    0.368712    11.00000   -1.20000
AFIX   0
C41   1    0.924314    0.484679   -0.129009    11.00000    0.07794    0.04612 =
         0.06746   -0.00501   -0.00447    0.00544
AFIX  43
H41   2    0.930574    0.449146   -0.147479    11.00000   -1.20000
AFIX   0
C97   1    0.380964    0.059369    0.055901    11.00000    0.07299    0.05668 =
         0.07570   -0.01424   -0.02346   -0.01113
AFIX  43
H97   2    0.384013    0.018699    0.044849    11.00000   -1.20000
AFIX   0
C52   1    0.130048    0.189373    0.315845    11.00000    0.05987    0.04347 =
         0.06613    0.00513   -0.01473   -0.02167
AFIX  43
H52   2    0.174791    0.185063    0.312172    11.00000   -1.20000
AFIX   0
C121  1    0.227625    0.096162    0.568362    11.00000    0.05931    0.07475 =
         0.04767    0.00565    0.00548    0.00728
AFIX  43
H121  2    0.225775    0.060091    0.586896    11.00000   -1.20000
AFIX   0
C24   1    0.501032    0.692924    0.225267    11.00000    0.06555    0.04782 =
         0.05688   -0.00871    0.00852    0.00036
AFIX  43
H24   2    0.459832    0.708788    0.241669    11.00000   -1.20000
AFIX   0
C58   1    0.203175    0.071292    0.278721    11.00000    0.06877    0.03913 =
         0.04949   -0.00126   -0.00376   -0.01562
AFIX  43
H58   2    0.225333    0.105858    0.278430    11.00000   -1.20000
AFIX   0
C71   1   -0.068591    0.219882    0.336112    11.00000    0.03991    0.03517 =
         0.08543    0.01001   -0.01391   -0.00849
N194  3    0.857670    0.183135    0.138165    11.00000    0.07972    0.06257 =
         0.07434    0.01517   -0.00800   -0.02349
C51   1    0.099723    0.139108    0.305741    11.00000    0.06182    0.03503 =
         0.06625   -0.00363   -0.02099   -0.00513
C131  1    0.365536   -0.027569    0.440150    11.00000    0.05764    0.07585 =
         0.04671    0.01203   -0.00474   -0.00908
C127  1    0.172749    0.363492    0.485406    11.00000    0.06816    0.06384 =
         0.06468    0.01055    0.00417   -0.00883
AFIX  43
H127  2    0.136361    0.393100    0.494743    11.00000   -1.20000
AFIX   0
C50   1    0.036389    0.148683    0.310290    11.00000    0.05354    0.04991 =
         0.07879   -0.02670   -0.01016   -0.01177
AFIX  43
H50   2    0.015464    0.117614    0.301113    11.00000   -1.20000
AFIX   0
C78   1    0.109932    0.385449    0.390015    11.00000    0.08823    0.03784 =
         0.10714   -0.02568   -0.03037   -0.00199
AFIX  43
H78   2    0.083998    0.413930    0.411622    11.00000   -1.20000
AFIX   0
C113  1    0.425902    0.553916    0.273515    11.00000    0.06135    0.05059 =
         0.05785   -0.01694   -0.00395   -0.00881
AFIX  43
H113  2    0.401833    0.590893    0.286700    11.00000   -1.20000
AFIX   0
C67   1    0.342412   -0.034103    0.228490    11.00000    0.07700    0.07707 =
         0.07388   -0.02218   -0.01189   -0.01408
AFIX  43
H67   2    0.330071   -0.065058    0.212323    11.00000   -1.20000
AFIX   0
C124  1    0.276310    0.277259    0.459339    11.00000    0.05523    0.06118 =
         0.05748    0.01376   -0.00230   -0.00967
AFIX  43
H124  2    0.313570    0.248611    0.450327    11.00000   -1.20000
AFIX   0
C148  1    0.155455    0.157169    0.633380    11.00000    0.08307    0.06048 =
         0.04182    0.00749    0.00455   -0.01780
C82   1    0.205045    0.356048    0.343811    11.00000    0.10262    0.05237 =
         0.05228   -0.00637   -0.00959   -0.03380
AFIX  43
H82   2    0.247624    0.363446    0.332352    11.00000   -1.20000
AFIX   0
C72   1   -0.104575    0.188130    0.314026    11.00000    0.06406    0.03865 =
         0.08990   -0.00571   -0.01636    0.00162
AFIX  43
H72   2   -0.084356    0.157867    0.291833    11.00000   -1.20000
AFIX   0
C32   1    0.765457    0.334475    0.121065    11.00000    0.07131    0.05235 =
         0.04562   -0.00094    0.01284   -0.00878
AFIX  43
H32   2    0.743568    0.325409    0.150978    11.00000   -1.20000
AFIX   0
C116  1    0.492092    0.447320    0.239071    11.00000    0.05935    0.04830 =
         0.07278   -0.02196   -0.00460   -0.01159
AFIX  43
H116  2    0.516261    0.409431    0.227748    11.00000   -1.20000
AFIX   0
C39   1    0.934844    0.589253   -0.122266    11.00000    0.05572    0.07138 =
         0.05519    0.01500   -0.00395   -0.02269
AFIX  43
H39   2    0.948351    0.626855   -0.135010    11.00000   -1.20000
AFIX   0
C65   1    0.090653   -0.177223    0.275563    11.00000    0.06139    0.04522 =
         0.09521    0.01466   -0.02943   -0.00546
AFIX  43
H65   2    0.091720   -0.220327    0.281324    11.00000   -1.20000
AFIX   0
C118  1    0.232427    0.202433    0.518946    11.00000    0.05823    0.07687 =
         0.05223    0.00135   -0.00042   -0.00949
C64   1    0.129624   -0.141523    0.287744    11.00000    0.08560    0.05276 =
         0.11301    0.00871   -0.03821   -0.01995
AFIX  43
H64   2    0.163458   -0.154358    0.302431    11.00000   -1.20000
AFIX   0
C44   1    1.093645    0.522856   -0.288868    11.00000    0.05589    0.12498 =
         0.04853    0.01047    0.00478   -0.00254
AFIX  23
H44A  2    1.098256    0.477816   -0.293894    11.00000   -1.20000
H44B  2    1.118018    0.541613   -0.316445    11.00000   -1.20000
AFIX   0
C30   1    0.705118    0.904428    0.046865    11.00000    0.08380    0.05247 =
         0.05778   -0.00928   -0.00293   -0.01788
AFIX  43
H30   2    0.699651    0.947626    0.052039    11.00000   -1.20000
AFIX   0
C123  1    0.227809    0.262708    0.495732    11.00000    0.06065    0.07045 =
         0.05351   -0.00107   -0.00157   -0.01366
N201  3   -0.068294   -0.212239    0.188248    11.00000    0.07124    0.09975 =
         0.05686   -0.01713   -0.00336   -0.02452
C29   1    0.687870    0.862066    0.078115    11.00000    0.09616    0.05317 =
         0.05607    0.00439   -0.00960   -0.02647
AFIX  43
H29   2    0.668170    0.869356    0.109190    11.00000   -1.20000
AFIX   0
C25   1    0.528220    0.710247    0.182877    11.00000    0.06159    0.06044 =
         0.07405    0.00519   -0.00721    0.01252
AFIX  43
H25   2    0.509300    0.738869    0.163831    11.00000   -1.20000
AFIX   0
C130  1    0.350662   -0.079178    0.461829    11.00000    0.07851    0.06949 =
         0.06208    0.00112    0.00508   -0.01779
AFIX  43
H130  2    0.369387   -0.118164    0.448987    11.00000   -1.20000
AFIX   0
C119  1    0.264239    0.150249    0.499415    11.00000    0.07290    0.07612 =
         0.04310    0.00453    0.00422   -0.02193
AFIX  43
H119  2    0.287100    0.151607    0.468744    11.00000   -1.20000
AFIX   0
C136  1    0.298387   -0.151784    0.568302    11.00000    0.06828    0.06391 =
         0.06895   -0.00713    0.01152   -0.00916
AFIX  43
H136  2    0.305971   -0.125096    0.590036    11.00000   -1.20000
AFIX   0
C129  1    0.307996   -0.075923    0.502983    11.00000    0.09650    0.06169 =
         0.06371   -0.00422    0.00296   -0.00523
C47   1    0.996507    0.515957   -0.311602    11.00000    0.07817    0.06585 =
         0.05686    0.00228   -0.00888   -0.02586
AFIX 137
H47A  2    1.005188    0.471464   -0.306215    11.00000   -1.50000
H47B  2    1.014700    0.525430   -0.343421    11.00000   -1.50000
H47C  2    0.950580    0.528603   -0.305005    11.00000   -1.50000
AFIX   0
C18   1    0.722755    0.637784    0.076425    11.00000    0.06374    0.04537 =
         0.04484    0.00494   -0.00082   -0.00696
C144  1    0.455874   -0.075388    0.381819    11.00000    0.10599    0.05927 =
         0.07281   -0.00794    0.00976    0.02468
AFIX  43
H144  2    0.465941   -0.112875    0.397143    11.00000   -1.20000
AFIX   0
C68   1    0.403649   -0.025355    0.228142    11.00000    0.07680    0.07033 =
         0.07751   -0.02728    0.00353   -0.01164
AFIX  43
H68   2    0.441071   -0.047823    0.210721    11.00000   -1.20000
AFIX   0
C48   1    1.018751    0.616200   -0.297889    11.00000    0.09891    0.06661 =
         0.08188    0.01899   -0.00706   -0.03031
AFIX 137
H48A  2    0.975363    0.629746   -0.301281    11.00000   -1.50000
H48B  2    1.048460    0.620335   -0.327101    11.00000   -1.50000
H48C  2    1.028747    0.641805   -0.275184    11.00000   -1.50000
AFIX   0
C42   1    0.890674    0.482152   -0.085554    11.00000    0.09275    0.06226 =
         0.05971    0.00490    0.01562   -0.00658
AFIX  43
H42   2    0.877609    0.444188   -0.073238    11.00000   -1.20000
AFIX   0
C133  1    0.295491    0.035120    0.503297    11.00000    0.08241    0.06828 =
         0.04986    0.01067    0.00486   -0.00751
C168  1    0.842262    0.972851   -0.013782    11.00000    0.07229    0.09729 =
         0.07669   -0.00144   -0.01303   -0.02978
AFIX 137
H16A  2    0.822247    1.011724   -0.024527    11.00000   -1.50000
H16B  2    0.884053    0.978499   -0.008975    11.00000   -1.50000
H16C  2    0.815651    0.960485    0.014899    11.00000   -1.50000
AFIX   0
C96   1    0.430248    0.084396    0.063849    11.00000    0.06753    0.03669 =
         0.10424   -0.02824   -0.02618    0.00567
AFIX  43
H96   2    0.472890    0.065655    0.060643    11.00000   -1.20000
AFIX   0
C138  1    0.279585   -0.185067    0.504717    11.00000    0.15406    0.08284 =
         0.06158    0.00456   -0.00126   -0.03844
AFIX  43
H138  2    0.272203   -0.186220    0.474955    11.00000   -1.20000
AFIX   0
C150  1    0.070511    0.211567    0.686023    11.00000    0.08410    0.04645 =
         0.06751   -0.00231    0.00083    0.00082
AFIX  43
H150  2    0.040575    0.247589    0.693088    11.00000   -1.20000
AFIX   0
C128  1    0.177807    0.308378    0.507887    11.00000    0.07765    0.05727 =
         0.04979    0.00928   -0.00279   -0.00909
AFIX  43
H128  2    0.144912    0.301332    0.533300    11.00000   -1.20000
AFIX   0
C149  1    0.110006    0.207408    0.642395    11.00000    0.09172    0.04337 =
         0.08520    0.00207    0.01487   -0.00173
AFIX  43
H149  2    0.105368    0.238287    0.619977    11.00000   -1.20000
AFIX   0
C36   1    0.821642    0.300257    0.053147    11.00000    0.10909    0.03867 =
         0.05943   -0.01348    0.02488   -0.02429
AFIX  43
H36   2    0.842768    0.267156    0.033636    11.00000   -1.20000
AFIX   0
C79   1    0.082936    0.339425    0.377064    11.00000    0.07267    0.05150 =
         0.10618   -0.01360   -0.03806    0.00508
AFIX  43
H79   2    0.039705    0.335084    0.389390    11.00000   -1.20000
AFIX   0
C152  1    0.792161    0.067975    0.079061    11.00000    0.15827    0.06223 =
         0.10817   -0.01929   -0.05495    0.01173
AFIX 137
H15A  2    0.754672    0.068189    0.066259    11.00000   -1.50000
H15B  2    0.808548    0.025338    0.085423    11.00000   -1.50000
H15C  2    0.824871    0.086719    0.057248    11.00000   -1.50000
AFIX   0
C179  1    0.556899    0.123863    0.215433    11.00000    0.06226    0.08779 =
         0.11869    0.02384    0.00414   -0.03164
AFIX  23
H17D  2    0.586785    0.091384    0.196994    11.00000   -1.20000
H17E  2    0.562195    0.163684    0.199268    11.00000   -1.20000
AFIX   0
C180  1    0.573401    0.126929    0.257444    11.00000    0.07704    0.11743 =
         0.07753    0.02625   -0.01564   -0.05952
AFIX  23
H18A  2    0.550911    0.165279    0.273073    11.00000   -1.20000
H18B  2    0.619507    0.128877    0.252265    11.00000   -1.20000
AFIX   0
C202  1   -0.123797   -0.171731    0.187457    11.00000    0.09940    0.12782 =
         0.05413    0.02400   -0.00520   -0.00186
AFIX 137
H20A  2   -0.150520   -0.167702    0.218226    11.00000   -1.50000
H20B  2   -0.147010   -0.188079    0.167278    11.00000   -1.50000
H20C  2   -0.112595   -0.131144    0.176316    11.00000   -1.50000
AFIX   0
C134  1    0.279486   -0.022862    0.524675    11.00000    0.08196    0.07453 =
         0.04567    0.01488    0.00765    0.00171
AFIX  43
H134  2    0.249938   -0.023639    0.553001    11.00000   -1.20000
AFIX   0
C167  1    0.809961    0.895435   -0.154789    11.00000    0.12446    0.14055 =
         0.07338   -0.01950   -0.00662   -0.05563
AFIX 137
H16D  2    0.847081    0.868839   -0.148642    11.00000   -1.50000
H16E  2    0.820437    0.912741   -0.185547    11.00000   -1.50000
H16F  2    0.774800    0.871098   -0.152275    11.00000   -1.50000
AFIX   0
C159  1    0.447255    0.554335    0.384249    11.00000    0.10507    0.14746 =
         0.05074    0.02239    0.00952   -0.04673
AFIX 137
H15D  2    0.420352    0.592869    0.380120    11.00000   -1.50000
H15E  2    0.440380    0.543776    0.416654    11.00000   -1.50000
H15F  2    0.436423    0.521082    0.367727    11.00000   -1.50000
AFIX   0
C139  1    0.279107   -0.231006    0.534533    11.00000    0.10993    0.07957 =
         0.06726   -0.02573    0.00198   -0.02811
AFIX  43
H139  2    0.271600   -0.271668    0.529408    11.00000   -1.20000
AFIX   0
C171  1    0.630992    0.681856    0.303088    11.00000    0.06939    0.10358 =
         0.11007   -0.03150   -0.00611   -0.04299
AFIX 137
H17A  2    0.626724    0.696531    0.272733    11.00000   -1.50000
H17B  2    0.661202    0.643948    0.300396    11.00000   -1.50000
H17C  2    0.646404    0.713567    0.318258    11.00000   -1.50000
AFIX   0
C185  1    0.444753    0.166809    0.232435    11.00000    0.08539    0.07930 =
         0.10701    0.03987   -0.02059   -0.02919
AFIX 137
H18C  2    0.401178    0.156845    0.239064    11.00000   -1.50000
H18D  2    0.450030    0.197504    0.207852    11.00000   -1.50000
H18E  2    0.453446    0.183587    0.259700    11.00000   -1.50000
AFIX   0
C45   1    1.118729    0.533038   -0.253115    11.00000    0.07109    0.14934 =
         0.08698   -0.00628    0.02051   -0.01030
AFIX  23
H45A  2    1.126385    0.576725   -0.254161    11.00000   -1.20000
H45B  2    1.160417    0.507143   -0.256788    11.00000   -1.20000
AFIX   0
C163  1    0.887178    0.938875   -0.092197    11.00000    0.08251    0.12253 =
         0.09228   -0.00037   -0.01708   -0.05857
AFIX  23
H16G  2    0.905395    0.900581   -0.109478    11.00000   -1.20000
H16H  2    0.922649    0.960009   -0.087756    11.00000   -1.20000
AFIX   0
C35   1    0.825633    0.359977    0.037746    11.00000    0.11779    0.06153 =
         0.05659   -0.01180    0.02608   -0.02848
AFIX  43
H35   2    0.846439    0.367386    0.007241    11.00000   -1.20000
AFIX   0
C161  1    0.561312    0.508219    0.364953    11.00000    0.11912    0.09172 =
         0.06484    0.01964   -0.00143    0.02708
AFIX 137
H16I  2    0.551237    0.477024    0.346191    11.00000   -1.50000
H16J  2    0.558844    0.492197    0.395955    11.00000   -1.50000
H16K  2    0.604274    0.517950    0.352115    11.00000   -1.50000
AFIX   0
C184  1    0.479312    0.087010    0.175803    11.00000    0.14722    0.09852 =
         0.05968    0.02161   -0.02257   -0.01028
AFIX 137
H18F  2    0.507046    0.048061    0.167659    11.00000   -1.50000
H18G  2    0.489185    0.117450    0.151484    11.00000   -1.50000
H18H  2    0.434966    0.080082    0.179916    11.00000   -1.50000
AFIX   0
C183  1    0.611215    0.018703    0.269854    11.00000    0.03280    0.16580 =
         0.15892   -0.03756   -0.00488   -0.01613
AFIX 137
H18I  2    0.591342   -0.017124    0.264569    11.00000   -1.50000
H18J  2    0.635530    0.008508    0.293354    11.00000   -1.50000
H18K  2    0.639675    0.029813    0.241611    11.00000   -1.50000
AFIX   0
C164  1    0.847663    0.979938   -0.118611    11.00000    0.09529    0.11402 =
         0.07118    0.02419   -0.02574   -0.05450
AFIX  23
H16L  2    0.872308    0.986265   -0.149823    11.00000   -1.20000
H16M  2    0.834052    1.020672   -0.103772    11.00000   -1.20000
AFIX   0
C153  1    0.712271    0.094023    0.146645    11.00000    0.11941    0.05598 =
         0.18508    0.04863    0.00716   -0.01864
AFIX 137
H15G  2    0.696672    0.121833    0.172622    11.00000   -1.50000
H15H  2    0.713929    0.051105    0.157392    11.00000   -1.50000
H15I  2    0.683637    0.101139    0.125668    11.00000   -1.50000
AFIX   0
C195  1    0.837354    0.215205    0.183679    11.00000    0.10249    0.12426 =
         0.10597   -0.00379   -0.05376   -0.00858
AFIX 137
H19A  2    0.814287    0.256107    0.180013    11.00000   -1.50000
H19B  2    0.874902    0.219679    0.195359    11.00000   -1.50000
H19C  2    0.809720    0.190591    0.205132    11.00000   -1.50000
AFIX   0
C169  1    0.886411    0.867954   -0.028420    11.00000    0.09623    0.06590 =
         0.09684    0.01248    0.00699    0.00215
AFIX 137
H16N  2    0.860396    0.855621    0.000516    11.00000   -1.50000
H16O  2    0.925979    0.879745   -0.023300    11.00000   -1.50000
H16P  2    0.896132    0.833306   -0.049627    11.00000   -1.50000
AFIX   0
C182  1    0.553565    0.090921    0.333923    11.00000    0.11101    0.12918 =
         0.09683    0.00810   -0.02913   -0.05969
AFIX 137
H18L  2    0.591792    0.108148    0.336430    11.00000   -1.50000
H18M  2    0.549696    0.053630    0.352833    11.00000   -1.50000
H18N  2    0.516235    0.121462    0.344252    11.00000   -1.50000
AFIX   0
C160  1    0.532872    0.609478    0.396628    11.00000    0.15005    0.08345 =
         0.06095   -0.00756   -0.01621   -0.03731
AFIX  23
H16Q  2    0.493734    0.637090    0.409988    11.00000   -1.20000
H16R  2    0.548738    0.587289    0.421838    11.00000   -1.20000
AFIX   0
C197  1    0.870098    0.115115    0.142229    11.00000    0.12534    0.09637 =
         0.15044    0.02016   -0.05160   -0.02507
AFIX  23
H19D  2    0.898274    0.099127    0.113450    11.00000   -1.20000
H19E  2    0.893740    0.105332    0.166548    11.00000   -1.20000
AFIX   0
C196  1    0.917980    0.206577    0.108484    11.00000    0.07851    0.15767 =
         0.10795    0.01613   -0.01240   -0.05734
AFIX 137
H19F  2    0.947827    0.211494    0.127558    11.00000   -1.50000
H19G  2    0.906069    0.246425    0.094673    11.00000   -1.50000
H19H  2    0.938038    0.176581    0.084522    11.00000   -1.50000
AFIX   0
C166  1    0.740120    0.993589   -0.134002    11.00000    0.12165    0.10835 =
         0.10461    0.06399   -0.05879   -0.06904
AFIX 137
H16S  2    0.705396    0.971846   -0.138076    11.00000   -1.50000
H16T  2    0.758192    1.013494   -0.162677    11.00000   -1.50000
H16U  2    0.723872    1.024998   -0.110443    11.00000   -1.50000
AFIX   0
C8    1    0.198926    0.514361    0.493567    11.00000    0.15384    0.14638 =
         0.07225   -0.05671   -0.00783   -0.05077
AFIX 137
H8A   2    0.177030    0.556692    0.497179    11.00000   -1.50000
H8B   2    0.222770    0.505056    0.517429    11.00000   -1.50000
H8C   2    0.167714    0.485478    0.495934    11.00000   -1.50000
AFIX   0
C2    1    0.252716    0.563275    0.422952    11.00000    0.16071    0.08405 =
         0.13065   -0.00766   -0.01783   -0.06699
AFIX  23
H2A   2    0.296473    0.559815    0.404183    11.00000   -1.20000
H2B   2    0.247944    0.596979    0.444958    11.00000   -1.20000
AFIX   0
C5    1    0.307829    0.482057    0.453783    11.00000    0.09086    0.13207 =
         0.21948   -0.04468   -0.04777   -0.04501
AFIX 137
H5A   2    0.306026    0.475827    0.486328    11.00000   -1.50000
H5B   2    0.338284    0.510758    0.441396    11.00000   -1.50000
H5C   2    0.321229    0.442405    0.438111    11.00000   -1.50000
AFIX   0
C14   1    0.367487   -0.341229    0.681124    11.00000    0.13397    0.13595 =
         0.08858    0.00978   -0.05017    0.05891
AFIX  23
H14A  2    0.381049   -0.314217    0.701694    11.00000   -1.20000
H14B  2    0.374365   -0.384085    0.692541    11.00000   -1.20000
AFIX   0
C15   1    0.271047   -0.294786    0.729693    11.00000    0.11672    0.10297 =
         0.09544   -0.00301    0.00616    0.02008
AFIX 137
H15J  2    0.297982   -0.263895    0.733546    11.00000   -1.50000
H15K  2    0.272065   -0.326722    0.753259    11.00000   -1.50000
H15L  2    0.227394   -0.274831    0.732297    11.00000   -1.50000
AFIX   0
C3    1    0.206923    0.580541    0.392503    11.00000    0.22448    0.07883 =
         0.14434   -0.01349   -0.07180   -0.06780
AFIX  23
H3A   2    0.167323    0.603039    0.410599    11.00000   -1.20000
H3B   2    0.225464    0.608911    0.368425    11.00000   -1.20000
AFIX   0
C1    1    0.576302    0.643320    0.374086    11.00000    0.14648    0.13440 =
         0.06217    0.00513   -0.01676   -0.05849
AFIX  23
H1A   2    0.618115    0.617486    0.369518    11.00000   -1.20000
H1B   2    0.577563    0.678041    0.393848    11.00000   -1.20000
AFIX   0
C54   1    1.092208    0.548607   -0.168935    11.00000    0.06276    0.28924 =
         0.09524   -0.04294   -0.01190   -0.03015
AFIX 137
H54A  2    1.084818    0.593534   -0.172696    11.00000   -1.50000
H54B  2    1.136679    0.535921   -0.167883    11.00000   -1.50000
H54C  2    1.064755    0.536413   -0.140566    11.00000   -1.50000
AFIX   0
C43   1    1.084948    0.441187   -0.199225    11.00000    0.10162    0.14606 =
         0.12082   -0.02253   -0.03009    0.07189
AFIX 137
H43A  2    1.060049    0.430826   -0.169322    11.00000   -1.50000
H43B  2    1.129560    0.424527   -0.201594    11.00000   -1.50000
H43C  2    1.069003    0.423235   -0.222979    11.00000   -1.50000
AFIX   0
C21   1    0.258622   -0.379662    0.682435    11.00000    0.29714    0.09609 =
         0.21478    0.07234   -0.16715   -0.07989
AFIX 137
H21A  2    0.277103   -0.401539    0.653814    11.00000   -1.50000
H21B  2    0.213700   -0.365251    0.683906    11.00000   -1.50000
H21C  2    0.262636   -0.407677    0.708020    11.00000   -1.50000
AFIX   0
C31   1    0.420083   -0.225506    0.619795    11.00000    0.08013    0.11706 =
         0.19403   -0.02989   -0.01815   -0.01605
AFIX 137
H31A  2    0.387534   -0.189510    0.626563    11.00000   -1.50000
H31B  2    0.450051   -0.218386    0.591243    11.00000   -1.50000
H31C  2    0.442796   -0.231999    0.644472    11.00000   -1.50000
AFIX   0
C4    1    0.131563    0.543079    0.364357    11.00000    0.22703    0.12490 =
         0.24582    0.02061   -0.16744   -0.06748
AFIX  33
H4A   2    0.119379    0.508489    0.350045    11.00000   -1.50000
H4B   2    0.101882    0.552304    0.393579    11.00000   -1.50000
H4C   2    0.130439    0.579496    0.344484    11.00000   -1.50000
AFIX   0
C6    1    0.242865    0.518372    0.327321    11.00000    0.33860    0.08208 =
         0.11430    0.00376   -0.01479    0.01239
AFIX  33
H6A   2    0.284422    0.507476    0.334812    11.00000   -1.50000
H6B   2    0.234298    0.485045    0.309687    11.00000   -1.50000
H6C   2    0.242709    0.556650    0.309373    11.00000   -1.50000
AFIX   0
C7    1    0.408527   -0.337714    0.636575    11.00000    0.13027    0.22554 =
         0.25249    0.04268   -0.08650   -0.04056
AFIX  23
H7A   2    0.452927   -0.338283    0.639355    11.00000   -1.20000
H7B   2    0.406441   -0.373648    0.618223    11.00000   -1.20000
AFIX   0
C28   1    0.022514   -0.203657    0.128139    11.00000    0.16921    0.21093 =
         0.06299   -0.02953    0.01813   -0.11287
AFIX  23
H28A  2    0.017529   -0.169893    0.105942    11.00000   -1.20000
H28B  2    0.050003   -0.238876    0.111209    11.00000   -1.20000
AFIX   0
C66   1    0.069888   -0.119664    0.141903    11.00000    0.23914    0.11991 =
         0.10704   -0.00317    0.05187   -0.11550
AFIX 137
H66A  2    0.049049   -0.088122    0.164553    11.00000   -1.50000
H66B  2    0.054348   -0.111127    0.113985    11.00000   -1.50000
H66C  2    0.115837   -0.118978    0.135262    11.00000   -1.50000
AFIX   0
C69   1   -0.082549   -0.272392    0.206461    11.00000    0.18016    0.07443 =
         0.21886   -0.01813   -0.11971   -0.01943
AFIX 137
H69A  2   -0.055162   -0.304776    0.187059    11.00000   -1.50000
H69B  2   -0.127046   -0.276039    0.207328    11.00000   -1.50000
H69C  2   -0.075059   -0.276946    0.237286    11.00000   -1.50000
AFIX   0
C40   1    0.100679   -0.231312    0.161249    11.00000    0.14612    0.19404 =
         0.14470   -0.01167    0.07300    0.05464
AFIX 137
H40A  2    0.123814   -0.224425    0.184531    11.00000   -1.50000
H40B  2    0.130163   -0.235261    0.131493    11.00000   -1.50000
H40C  2    0.081064   -0.269267    0.168355    11.00000   -1.50000
AFIX   0
C23   1   -0.033192   -0.220711    0.144767    11.00000    0.12727    0.23962 =
         0.12033   -0.08497   -0.03184   -0.04214
AFIX  23
H23A  2   -0.028106   -0.265690    0.139358    11.00000   -1.20000
H23B  2   -0.060879   -0.201311    0.124883    11.00000   -1.20000
AFIX   0
C100  1    0.523960    0.733316    0.334089    11.00000    0.12000    0.08226 =
         0.17649   -0.07313   -0.02978   -0.00173
AFIX 137
H10A  2    0.525498    0.751519    0.303776    11.00000   -1.50000
H10B  2    0.538325    0.761419    0.352979    11.00000   -1.50000
H10C  2    0.480348    0.726543    0.348089    11.00000   -1.50000
AFIX   0
C26   1    0.416825   -0.304010    0.567989    11.00000    0.11351    0.27635 =
         0.15587   -0.12084   -0.00018    0.03096
AFIX 137
H26A  2    0.384221   -0.297892    0.550041    11.00000   -1.50000
H26B  2    0.433450   -0.347942    0.568388    11.00000   -1.50000
H26C  2    0.451381   -0.280224    0.554382    11.00000   -1.50000
AFIX   0
C102  1    0.822686    0.086018    0.150684    11.00000    0.09857    0.06779 =
         0.11480    0.00212   -0.02696   -0.00895
AFIX  23
H10D  2    0.802362    0.090656    0.183367    11.00000   -1.20000
H10E  2    0.837827    0.041602    0.145128    11.00000   -1.20000
AFIX   0
HKLF 4


REM  spm23jc04_a.res in P-1
REM wR2 = 0.3153, GooF = S = 1.037, Restrained GooF = 1.034 for all data
REM R1 = 0.0979 for 31518 Fo > 4sig(Fo) and 0.1302 for all 49608 data
REM 1903 parameters refined using 1253 restraints

END

WGHT      0.1758     65.0530

REM Highest difference peak  2.647,  deepest hole -1.339,  1-sigma level  0.152
Q1    1  -0.0392 -0.1679  0.2509  11.00000  0.05    2.65
Q2    1  -0.0484 -0.1472  0.2070  11.00000  0.05    2.54
Q3    1   0.2401  0.4212  0.4173  11.00000  0.05    2.53
Q4    1   0.3042 -0.2845  0.6564  11.00000  0.05    2.40
Q5    1   0.7187  0.9302 -0.0571  11.00000  0.05    2.38
Q6    1   0.4992  0.6359  0.2951  11.00000  0.05    2.27
Q7    1   0.9919  0.5274 -0.2432  11.00000  0.05    1.94
Q8    1   1.0209  0.5354 -0.2061  11.00000  0.05    1.94
Q9    1   0.5005  0.0075  0.2653  11.00000  0.05    1.94
Q10   1   0.9463  0.5562 -0.2276  11.00000  0.05    1.88
Q11   1   0.8204  0.1921  0.1161  11.00000  0.05    1.80
Q12   1   0.2535 -0.2580  0.6295  11.00000  0.05    1.78
Q13   1   0.7413  0.2082  0.0967  11.00000  0.05    1.66
Q14   1   0.1609  0.4592  0.4026  11.00000  0.05    1.48
Q15   1   0.0400 -0.1828  0.2314  11.00000  0.05    1.43
Q16   1   0.7813  0.2145  0.1391  11.00000  0.05    1.39
Q17   1   0.4365  0.0507  0.2692  11.00000  0.05    1.34
Q18   1   0.5745  0.5880  0.3032  11.00000  0.05    1.20
Q19   1   0.7822  0.1899  0.0778  11.00000  0.05    1.13
Q20   1   0.3016 -0.2908  0.6051  11.00000  0.05    1.08
Q21   1  -0.1436  0.2314  0.4003  11.00000  0.05    1.02
Q22   1   0.5339  0.6051  0.2720  11.00000  0.05    1.01
Q23   1   0.7830  0.8942 -0.0827  11.00000  0.05    1.00
Q24   1   0.0002 -0.1861  0.1853  11.00000  0.05    0.98
Q25   1   0.9831  0.5443 -0.1841  11.00000  0.05    0.98
Q26   1   0.7973  0.8766 -0.0774  11.00000  0.05    0.93
Q27   1   0.8012  0.9100 -0.0471  11.00000  0.05    0.90
Q28   1   0.1030  0.1826  0.6183  11.00000  0.05    0.90
Q29   1  -0.0692  0.2796  0.3891  11.00000  0.05    0.88
Q30   1   0.3402 -0.2873  0.5929  11.00000  0.05    0.81
Q31   1   0.4671  0.0683  0.3074  11.00000  0.05    0.80
Q32   1  -0.1428  0.2489  0.3531  11.00000  0.05    0.78
Q33   1   0.1734  0.4095  0.2441  11.00000  0.05    0.77
Q34   1   0.3919  0.0378  0.4277  11.00000  0.05    0.76
Q35   1   0.2791 -0.3845  0.6672  11.00000  0.05    0.76
Q36   1   0.0249 -0.2093  0.1990  11.00000  0.05    0.76
Q37   1   0.1793  0.5121  0.3240  11.00000  0.05    0.74
Q38   1   0.2007  0.3478  0.3819  11.00000  0.05    0.72
Q39   1   0.2159 -0.3739  0.7391  11.00000  0.05    0.71
Q40   1   0.6592  0.8221  0.0500  11.00000  0.05    0.69
Q41   1   0.4795  0.7832  0.3439  11.00000  0.05    0.68
Q42   1   0.5286 -0.0378  0.2738  11.00000  0.05    0.68
Q43   1   0.6604  0.2196  0.0594  11.00000  0.05    0.68
Q44   1   0.9208  0.8627 -0.0096  11.00000  0.05    0.67
Q45   1   0.2354  0.2545  0.3061  11.00000  0.05    0.67
Q46   1   0.2352  0.1406  0.5892  11.00000  0.05    0.67
Q47   1   0.3999 -0.2994  0.6596  11.00000  0.05    0.67
Q48   1   0.2404  0.3105  0.4812  11.00000  0.05    0.67
Q49   1   0.9059  0.4734 -0.0408  11.00000  0.05    0.66
Q50   1   0.3145 -0.2136  0.6069  11.00000  0.05    0.65
Q51   1   0.5391  0.2254  0.1276  11.00000  0.05    0.64
Q52   1   0.6612  0.9620 -0.1016  11.00000  0.05    0.64
Q53   1   0.5167  0.6795  0.2338  11.00000  0.05    0.63
Q54   1   0.7615  0.2619  0.1560  11.00000  0.05    0.63
Q55   1   0.2149  0.2709  0.3320  11.00000  0.05    0.62
Q56   1   0.9626  0.4411 -0.1461  11.00000  0.05    0.62
Q57   1   0.2437  0.4766  0.2658  11.00000  0.05    0.60
Q58   1  -0.1155  0.1993  0.3419  11.00000  0.05    0.59
Q59   1   0.4025 -0.3310  0.5896  11.00000  0.05    0.59
Q60   1   0.1563  0.4337  0.2910  11.00000  0.05    0.59
Q61   1   0.6017  0.6878  0.1321  11.00000  0.05    0.58
Q62   1   0.9229  0.8885 -0.0326  11.00000  0.05    0.58
Q63   1   0.8583  0.9040 -0.0753  11.00000  0.05    0.58
Q64   1   0.2390  0.3569  0.4569  11.00000  0.05    0.58
Q65   1   0.3912  0.5752  0.3969  11.00000  0.05    0.58
Q66   1   0.2200  0.1266  0.6210  11.00000  0.05    0.58
Q67   1   0.3570 -0.2020  0.6126  11.00000  0.05    0.58
Q68   1   0.4220 -0.2403  0.5929  11.00000  0.05    0.57
Q69   1   0.1528  0.5974  0.3703  11.00000  0.05    0.56
Q70   1   0.7013  0.2650  0.1033  11.00000  0.05    0.56
Q71   1   0.5927  0.2370  0.1240  11.00000  0.05    0.55
Q72   1   0.8169  0.2965  0.1584  11.00000  0.05    0.55
Q73   1   0.1339  0.1175  0.3147  11.00000  0.05    0.55
Q74   1   0.6444  0.5814  0.1911  11.00000  0.05    0.55
Q75   1   0.0859  0.1448  0.7189  11.00000  0.05    0.55
Q76   1   0.4941  0.6834  0.2719  11.00000  0.05    0.55
Q77   1   0.0138 -0.0932  0.1383  11.00000  0.05    0.54
Q78   1   0.6471  0.5818  0.1525  11.00000  0.05    0.54
Q79   1   0.5172  0.6178  0.3311  11.00000  0.05    0.54
Q80   1   0.2775  0.4705  0.2748  11.00000  0.05    0.54
Q81   1   0.2199  0.0641  0.2937  11.00000  0.05    0.54
Q82   1   0.1717  0.4888  0.2322  11.00000  0.05    0.53
Q83   1   0.3559  0.1074  0.0821  11.00000  0.05    0.53
Q84   1   0.3824  0.0562  0.2906  11.00000  0.05    0.53
Q85   1   0.4829  0.2742  0.0836  11.00000  0.05    0.53
Q86   1   0.2932  0.4583  0.2660  11.00000  0.05    0.53
Q87   1   0.4275 -0.0575  0.3310  11.00000  0.05    0.53
Q88   1   0.1841  0.5004  0.2015  11.00000  0.05    0.53
Q89   1   0.1002 -0.1658  0.2597  11.00000  0.05    0.52
Q90   1   0.1385 -0.1207  0.3235  11.00000  0.05    0.52
Q91   1   0.6153  0.5592  0.3597  11.00000  0.05    0.52
Q92   1   0.3349 -0.2786  0.5319  11.00000  0.05    0.52
Q93   1   0.4619  0.3600  0.1818  11.00000  0.05    0.52
Q94   1   0.2423 -0.4007  0.7178  11.00000  0.05    0.51
Q95   1   0.1603  0.3784  0.5267  11.00000  0.05    0.51
Q96   1  -0.1404 -0.1613  0.1965  11.00000  0.05    0.51
Q97   1   0.4969  0.1443  0.3011  11.00000  0.05    0.51
Q98   1   0.3407 -0.0009  0.4054  11.00000  0.05    0.51
Q99   1   0.1878  0.1325  0.5812  11.00000  0.05    0.51
Q100  1   0.4219 -0.2824  0.5673  11.00000  0.05    0.51
Q101  1   0.5972  0.2395  0.1008  11.00000  0.05    0.51
Q102  1   0.3618  0.0698  0.2310  11.00000  0.05    0.51
Q103  1   0.1167  0.4967  0.2357  11.00000  0.05    0.51
Q104  1   0.3271 -0.2872  0.5451  11.00000  0.05    0.51
Q105  1   0.1798  0.1282  0.6480  11.00000  0.05    0.50
Q106  1   0.3396  0.0295  0.4179  11.00000  0.05    0.50
Q107  1   0.2076 -0.3411  0.7067  11.00000  0.05    0.50
Q108  1   0.3381 -0.3926  0.6834  11.00000  0.05    0.50
Q109  1   0.8631  0.4463 -0.0105  11.00000  0.05    0.50
Q110  1   0.4396 -0.2991  0.5887  11.00000  0.05    0.50
Q111  1   0.5202  0.0680  0.2096  11.00000  0.05    0.50
Q112  1   0.4120  0.2978  0.1414  11.00000  0.05    0.50
Q113  1   0.2196 -0.1966  0.4998  11.00000  0.05    0.50
Q114  1   0.4049  0.2927  0.1318  11.00000  0.05    0.50
Q115  1   0.2159  0.0964  0.6610  11.00000  0.05    0.50
Q116  1   0.9747  0.1810  0.0943  11.00000  0.05    0.49
Q117  1   0.5935  0.2304  0.0301  11.00000  0.05    0.49
Q118  1   0.4159  0.4691  0.2608  11.00000  0.05    0.49
Q119  1  -0.1282  0.1550  0.2922  11.00000  0.05    0.49
Q120  1   0.7049  1.0279 -0.1480  11.00000  0.05    0.49
Q121  1   0.6559  0.9194  0.0389  11.00000  0.05    0.49
Q122  1  -0.1364 -0.2248  0.1760  11.00000  0.05    0.49
Q123  1   0.4917  0.4312  0.2759  11.00000  0.05    0.49
Q124  1   0.5283  0.6080  0.2440  11.00000  0.05    0.49
Q125  1   0.1826  0.0769  0.2931  11.00000  0.05    0.48
Q126  1   1.0562  0.5008 -0.3136  11.00000  0.05    0.48
Q127  1   0.1633  0.3792  0.3415  11.00000  0.05    0.48
Q128  1   0.2567  0.5720  0.3665  11.00000  0.05    0.48
Q129  1   0.1640  0.4796  0.2010  11.00000  0.05    0.48
Q130  1   0.0353 -0.1134  0.0974  11.00000  0.05    0.48
Q131  1   0.4221  0.2867  0.1639  11.00000  0.05    0.47
Q132  1   0.3016 -0.1229  0.6149  11.00000  0.05    0.47
Q133  1   0.8850  0.8502  0.0168  11.00000  0.05    0.47
Q134  1   0.3576  0.0563  0.3930  11.00000  0.05    0.47
Q135  1   0.4052  0.5663  0.3700  11.00000  0.05    0.47
Q136  1   0.1710  0.3589  0.1680  11.00000  0.05    0.47
Q137  1   0.7850  0.3025  0.1831  11.00000  0.05    0.47
Q138  1   0.3596  0.2493  0.1092  11.00000  0.05    0.47
Q139  1   0.4196  0.1099  0.1830  11.00000  0.05    0.47
Q140  1   0.1816  0.4520  0.2069  11.00000  0.05    0.47
Q141  1   0.4424  0.4203  0.2742  11.00000  0.05    0.47
Q142  1   0.4621  0.2963  0.1906  11.00000  0.05    0.47
Q143  1   0.7159  0.8328  0.0666  11.00000  0.05    0.46
Q144  1   0.4542  0.2521  0.1558  11.00000  0.05    0.46
Q145  1   0.6845  0.5641  0.1331  11.00000  0.05    0.46
Q146  1   1.0246  0.4867 -0.3319  11.00000  0.05    0.46
Q147  1   0.3007  0.0398  0.2229  11.00000  0.05    0.46
Q148  1   0.7010  0.6242  0.1167  11.00000  0.05    0.46
Q149  1   0.3034  0.3530  0.1454  11.00000  0.05    0.46
Q150  1   0.4549  0.2894  0.1163  11.00000  0.05    0.46
Q151  1   0.0823 -0.1308  0.2514  11.00000  0.05    0.46
Q152  1   0.2626  0.0106  0.2800  11.00000  0.05    0.46
Q153  1   0.5266  0.6465  0.2508  11.00000  0.05    0.46
Q154  1   0.3256  0.3512  0.2311  11.00000  0.05    0.45
Q155  1   0.6790  0.8297  0.0228  11.00000  0.05    0.45
Q156  1   0.7205  1.0492 -0.1594  11.00000  0.05    0.45
Q157  1   0.5671  0.7399  0.3083  11.00000  0.05    0.45
Q158  1   0.1161  0.1234  0.6562  11.00000  0.05    0.45
Q159  1   0.4000  0.5883  0.2700  11.00000  0.05    0.45
Q160  1   0.4964  0.6976  0.1642  11.00000  0.05    0.45
Q161  1   0.4441  0.2221  0.1712  11.00000  0.05    0.45
Q162  1   0.8828  0.5342 -0.0260  11.00000  0.05    0.45
Q163  1   0.0657  0.0688  0.2961  11.00000  0.05    0.45
Q164  1   0.1815  0.1600  0.6122  11.00000  0.05    0.45
Q165  1   0.0445 -0.1494  0.2799  11.00000  0.05    0.45
Q166  1   0.7567  0.9909  0.0370  11.00000  0.05    0.45
Q167  1   0.7556  0.9065  0.0685  11.00000  0.05    0.45
Q168  1   0.1008  0.4184  0.3684  11.00000  0.05    0.44
Q169  1   0.2189 -0.1601  0.5087  11.00000  0.05    0.44
Q170  1   1.0987  0.4832 -0.1950  11.00000  0.05    0.44
Q171  1   0.1166 -0.1318  0.2566  11.00000  0.05    0.44
Q172  1   0.3069  0.0201  0.5427  11.00000  0.05    0.44
Q173  1   0.2542  0.0157  0.5658  11.00000  0.05    0.44
Q174  1   0.2987  0.4818  0.4259  11.00000  0.05    0.44
Q175  1   0.9362  0.5768 -0.1947  11.00000  0.05    0.44
Q176  1   0.4038 -0.0099  0.2962  11.00000  0.05    0.44
Q177  1   0.4065 -0.2895  0.6033  11.00000  0.05    0.44
Q178  1   0.8194  0.9466 -0.1887  11.00000  0.05    0.44
Q179  1   0.2840  0.4360  0.3378  11.00000  0.05    0.44
Q180  1   0.1128  0.1079  0.2432  11.00000  0.05    0.44
Q181  1   0.3145 -0.0016  0.2567  11.00000  0.05    0.44
Q182  1   0.2919  0.2580  0.4188  11.00000  0.05    0.43
Q183  1   0.8426  0.0090  0.0404  11.00000  0.05    0.43
Q184  1   0.2710  0.0878  0.2478  11.00000  0.05    0.43
Q185  1   0.2519 -0.3537  0.7094  11.00000  0.05    0.43
Q186  1   0.4206  0.0840  0.0508  11.00000  0.05    0.43
Q187  1   0.1618  0.0960  0.6279  11.00000  0.05    0.43
Q188  1   1.0761  0.5627 -0.2704  11.00000  0.05    0.43
Q189  1   0.8882  0.8998 -0.0295  11.00000  0.05    0.43
Q190  1  -0.1025 -0.3014  0.1865  11.00000  0.05    0.43
Q191  1   0.8422  0.4201  0.0723  11.00000  0.05    0.43
Q192  1   0.9960  0.5257 -0.1218  11.00000  0.05    0.43
Q193  1   0.6612  0.2012  0.0174  11.00000  0.05    0.43
Q194  1   0.2250  0.0380  0.2791  11.00000  0.05    0.42
Q195  1   0.8661  0.8624 -0.0606  11.00000  0.05    0.42
Q196  1   0.1305 -0.1404  0.2525  11.00000  0.05    0.42
Q197  1   0.8417  0.4368  0.0506  11.00000  0.05    0.42
Q198  1   0.3203  0.1053  0.1248  11.00000  0.05    0.42
Q199  1   0.4204  0.4331  0.2247  11.00000  0.05    0.42
Q200  1   0.2964  0.4075  0.4521  11.00000  0.05    0.42
Q201  1   0.3449  0.5786  0.4169  11.00000  0.05    0.42
Q202  1   0.5132  0.3895  0.1848  11.00000  0.05    0.42
Q203  1   0.7513  0.1761  0.1725  11.00000  0.05    0.42
Q204  1   0.9805  0.5997 -0.2798  11.00000  0.05    0.42
Q205  1   0.1791  0.2498  0.3312  11.00000  0.05    0.42
Q206  1   0.5187  0.0224  0.1524  11.00000  0.05    0.42
Q207  1   0.2706  0.0872  0.5650  11.00000  0.05    0.42
Q208  1   0.3154  0.2590  0.4584  11.00000  0.05    0.42
Q209  1   0.1858  0.0863  0.6888  11.00000  0.05    0.42
Q210  1   0.0782 -0.2156  0.2616  11.00000  0.05    0.41
Q211  1   0.2110  0.5777  0.4310  11.00000  0.05    0.41
Q212  1   0.2879  0.4639  0.5065  11.00000  0.05    0.41
Q213  1  -0.1016 -0.2696  0.2240  11.00000  0.05    0.41
Q214  1   0.7019  0.3167  0.1590  11.00000  0.05    0.41
Q215  1  -0.1181  0.2606  0.3794  11.00000  0.05    0.41
Q216  1  -0.0343 -0.3149  0.1431  11.00000  0.05    0.41
Q217  1   0.4357  0.6493  0.2479  11.00000  0.05    0.41
Q218  1   0.5770 -0.0181  0.2914  11.00000  0.05    0.41
Q219  1   0.5668  0.2304  0.0808  11.00000  0.05    0.41
Q220  1   1.1262  0.3993 -0.2188  11.00000  0.05    0.41
Q221  1  -0.0390  0.1905  0.3343  11.00000  0.05    0.41
Q222  1   0.1557  0.1083  0.7293  11.00000  0.05    0.41
Q223  1   0.6554  0.5984  0.1063  11.00000  0.05    0.40
Q224  1  -0.0319 -0.3528  0.1683  11.00000  0.05    0.40
Q225  1   0.7399  0.8608  0.0695  11.00000  0.05    0.40
Q226  1   0.6756  1.0229 -0.1141  11.00000  0.05    0.40
Q227  1   0.0849  0.5955  0.3840  11.00000  0.05    0.40
Q228  1   0.3408  0.3549  0.1362  11.00000  0.05    0.40
Q229  1   0.1430  0.4093  0.3177  11.00000  0.05    0.40
Q230  1   0.7946  0.3060  0.1357  11.00000  0.05    0.40
Q231  1  -0.0007 -0.3359  0.1640  11.00000  0.05    0.40
Q232  1   0.4663  0.5549  0.4279  11.00000  0.05    0.40
Q233  1   0.9042  0.9138 -0.1360  11.00000  0.05    0.40
Q234  1   0.4003 -0.3530  0.6890  11.00000  0.05    0.40
Q235  1   0.5365  0.3960  0.2755  11.00000  0.05    0.40
Q236  1   0.5825  0.7116  0.3782  11.00000  0.05    0.40
Q237  1  -0.0793  0.2508  0.3589  11.00000  0.05    0.40
Q238  1   0.6959  0.6680  0.1454  11.00000  0.05    0.40
Q239  1   0.7034  0.1893  0.0446  11.00000  0.05    0.40
Q240  1   0.1463  0.0687  0.2596  11.00000  0.05    0.39
Q241  1   0.9653  0.4862 -0.3516  11.00000  0.05    0.39
Q242  1   0.5417  0.3942  0.2297  11.00000  0.05    0.39
Q243  1   0.9873  0.6075 -0.3311  11.00000  0.05    0.39
Q244  1   0.2804  0.0497  0.5371  11.00000  0.05    0.39
Q245  1   0.4585  0.3968  0.2564  11.00000  0.05    0.39
;
_shelx_res_checksum              64645
_shelx_hkl_file                  
;
   0   0   3 23.4797 0.79078  13
   0   0  -4 19.1782 0.69652  11
   0   0   4 17.3641 0.68227  13
   0   0  -4 19.6721 0.67948  13
   0   0  -4 21.5475 0.69043   7
   0   0  -5 4.88680 0.35411  11
   0   0   5 5.43358 0.33990  13
   0   0  -5 4.50380 0.31255  13
   0   0  -5 5.68155 0.34343   7
   0   0   5 5.17612 0.33545   7
   0   0  -6 264.494 8.51625  11
   0   0  -6 252.954 8.49973  13
   0   0   6 263.712 8.50126  13
   0   0  -6 275.150 8.50896   7
   0   0   6 273.686 8.50612   7
   0   0  -7 372.274 11.3787  11
   0   0  -7 340.941 11.3577  13
   0   0   7 338.330 11.3563  13
   0   0   7 375.007 11.3654   7
   0   0  -7 355.675 11.3629   7
   0   0  -8 13.0242 0.70241  11
   0   0   8 12.4466 0.70941  13
   0   0  -8 13.1519 0.66879  13
   0   0   8 15.7848 0.70891   7
   0   0  -8 14.5267 0.69813   7
   0   0  -9 17.6798 0.77629  11
   0   0  -9 13.8303 0.72502  13
   0   0   9 13.9059 0.74280  13
   0   0  -9 16.0588 0.74449   7
   0   0   9 16.3860 0.74927   7
   0   0 -10 103.870 3.32309  11
   0   0  10 96.8367 3.30003  13
   0   0 -10 93.9831 3.28491  13
   0   0 -10 105.126 3.31381   7
   0   0 -11 7.84557 0.65030  11
   0   0  11 8.04572 0.62689  13
   0   0 -11 7.12234 0.63503  13
   0   0 -11 7.93094 0.63892   7
   0   0 -12 122.841 3.94342  11
   0   0 -12 118.430 3.91383   7
   0   0  12 116.677 3.90254  13
   0   0 -12 114.137 3.89780  13
   0   0 -13-1.04797 0.66967  11
   0   0 -13-1.32067 0.70256   7
   0   0  13-0.39985 0.54335  13
   0   0 -13-0.29300 0.54709  13
   0   0 -14 146.673 4.90881  11
   0   0 -14 142.428 4.88513   7
   0   0 -14 150.550 4.87559  13
   0   0  14 150.668 4.87801  13
   0   0 -15 10.0339 0.86022  11
   0   0 -15 9.69674 0.87071   7
   0   0  15 10.8267 0.77785  13
   0   0 -15 10.9016 0.74746  13
   0   0 -16 1.42197 0.73537  11
   0   0 -16 1.28105 0.73216   7
   0   0  16 0.45405 0.66353   5
   0   0  16 1.36327 0.69648  13
   0   0 -16 0.71133 0.66082  13
   0   0 -17 3.62760 0.82047  11
   0   0 -17 4.12602 0.78239   7
   0   0  17 3.75071 0.72103   5
   0   0  17 4.88496 0.76285  13
   0   0 -17 4.24981 0.67332  13
   0   0 -18 58.7263 2.29023  11
   0   0 -18 61.5515 2.27312   7
   0   0  18 58.8463 2.22841   5
   0   0  18 60.9409 2.24735  13
   0   0 -18 64.2021 2.24387  13
   0   0 -19 59.8171 2.12423  13
   0   0  19 60.0319 2.14138  13
   0   0 -19 52.6634 2.16909   7
   0   0 -19 56.0015 2.20519  11
   0   0  19 58.0095 2.15936   8
   0   0  19 51.7899 2.10400   5
   0   0  20 7.45629 0.85283  13
   0   0 -20 4.21409 0.79920  13
   0   0 -20 4.41839 0.89483   7
   0   0 -20 4.66751 0.90845  11
   0   0  20 4.73358 0.76200   8
   0   0  20 5.17822 0.79457   5
   0   0  21 32.4498 1.43395  13
   0   0 -21 29.8739 1.36799  13
   0   0 -21 27.9950 1.43088   7
   0   0 -21 28.6011 1.46967  11
   0   0  21 25.2764 1.36449   8
   0   0  21 28.4914 1.39763   5
   0   0  22 5.65074 0.92425  13
   0   0 -22 6.30905 1.00991   7
   0   0 -22 6.52141 1.01277  11
   0   0  22 5.86429 0.88842   8
   0   0  22 6.34978 0.89930   5
   0   0  23 0.64088 0.90571  13
   0   0 -23-0.39134 0.98543   7
   0   0  23-0.61293 0.84294   8
   0   0  23-0.79472 0.84322   5
   0   0 -23-0.37429 0.99659  11
   0   0 -24 0.54469 0.99190   7
   0   0  24 1.17186 0.94520   8
   0   0  24 0.81895 0.91123   5
   0   0 -24-0.72741 1.03360  11
   0   0 -25 11.6662 1.20200   7
   0   0 -25 13.5532 1.26593  11
   0   0  25 14.3696 1.18496   8
   0   0  25 10.9147 1.13952   5
   0   0 -26 1.81137 0.98535  13
   0   0 -26 0.20834 1.07847   7
   0   0 -26 1.56767 1.14609  11
   0   0  26 1.38512 1.02182   8
   0   0  26 1.80997 0.98152   5
   0   0 -27 9.93173 1.13199  13
   0   0 -27 10.0253 1.28225   7
   0   0  27 8.73555 1.19122   8
   0   0  27 8.21264 1.15555   5
   0   0  27 10.5580 1.18620  13
   0   0 -28 3.39607 1.08517  13
   0   0  28-0.29573 1.14639   8
   0   0  28 1.55011 1.10624   5
   0   0  28-0.32384 1.08441  13
   0   0 -29 0.98224 1.04428  13
   0   0  29 0.18092 1.14254   8
   0   0  29-0.62331 1.16410   5
   0   0  29 0.04226 1.12870  13
   0   0 -30 0.72452 1.20177  13
   0   0  30-0.92175 1.35087   8
   0   0  30-1.84189 1.25653   5
   0   0  30 1.58635 1.24504  13
   0   0 -31 15.1687 1.41670  13
   0   0  31 17.0573 1.50283  13
   0   0  31 10.9055 1.54373   8
   0   0  31 10.5974 1.48081   5
   0   0 -32 2.83989 1.26389  13
   0   0 -32 1.64063 1.44791   7
   0   0  32 0.73908 1.31700  13
   0   0  32-0.47555 1.38150   8
   0   0 -32 1.37409 1.29569   3
   0   0  33 5.53614 1.36374  13
   0   0 -33 3.22018 1.31092  13
   0   0  33 1.89304 1.44659   8
   0   0 -33 0.02612 1.32863   3
   0   0  34-1.06872 1.47601   8
   0   0  34 1.33394 1.35126  13
   0   0 -34 0.14988 1.32240  13
   0   0  35 2.87662 1.54581   8
   0   0  35 2.39356 1.43747  13
   0   0 -35-0.28437 1.34209  13
   0   0  36 5.45762 1.55303   5
   0   0 -36 5.95566 1.45647  13
   0   0  37 4.35395 1.58009   5
   0   0 -37 4.11226 1.46472  13
   0   0 -38-0.34150 1.47358  13
   0   0 -39-1.49021 1.77048   9
   0   0 -39 2.46305 1.53852  13
   0   0 -40 2.29629 1.59915  13
   0   0 -41 0.09319 1.61808  13
   0   1 -41 0.08802 1.58666  13
   0   1 -40 0.33795 1.80941   9
   0   1 -40-0.68475 1.51971  13
   0   1 -39 1.35905 1.48356  13
   0   1 -38 0.02690 1.43440  13
   0   1 -37-1.14778 1.38752  13
   0  -1  37 3.65333 1.56815   5
   0   1 -36 2.35063 1.35750  13
   0  -1  36-0.39293 1.47664   5
   0   1 -35 3.64073 1.37725  13
   0  -1  35 3.48131 1.58124   8
   0  -1  35 3.07290 1.48735   5
   0  -1  34 3.13287 1.34732  13
   0   1 -34 1.25572 1.27298  13
   0  -1  34-0.12965 1.42972   8
   0  -1  33 2.99299 1.29621  13
   0  -1  33 0.18621 1.41840   8
   0   1 -33 0.91205 1.24467  13
   0  -1  32 1.44034 1.28717  13
   0   1 -32 1.04081 1.41968   7
   0  -1  32 2.34367 1.39606   8
   0   1 -32 2.05914 1.23582  13
   0  -1  31-0.45427 1.19586  13
   0   1 -31 0.15689 1.34772   7
   0  -1  31-1.95614 1.31376   8
   0   1 -31-0.54640 1.13445  13
   0   1 -30 3.92964 1.16742  13
   0  -1  30 3.06425 1.26407   8
   0  -1  30 3.53635 1.27683   5
   0  -1  30 8.15934 1.26288  13
   0   1 -29 3.32462 1.09472  13
   0  -1  29 1.24174 1.21914   8
   0  -1  29 1.12539 1.16166   5
   0  -1  29 2.11877 1.12738  13
   0   1 -28 2.07481 0.96024  13
   0  -1  28-0.49417 1.09851   8
   0  -1  28 3.30426 1.12285   5
   0   1 -28-0.43518 1.23439  11
   0  -1  28 0.38254 1.04975  13
   0  -1  27 12.7613 1.16782  13
   0   1 -27 10.6570 1.12472  13
   0   1 -27 10.4088 1.34078  11
   0  -1  27 8.70954 1.23532   8
   0  -1  27 9.11430 1.17383   5
   0   1 -26 2.47004 0.95892  13
   0   1 -26 1.02564 1.05511   7
   0  -1  26 0.83774 0.97026  13
   0   1 -26 1.69273 1.14688  11
   0  -1  26-0.51515 1.05840   8
   0  -1  26 0.78115 1.01696   5
   0   1 -25 3.85217 0.93720  13
   0   1 -25 3.07668 1.04857   7
   0   1 -25 3.17092 1.07537  11
   0  -1  25 2.74471 0.99290   8
   0  -1  25 2.04693 0.95554   5
   0   1 -24 52.7611 2.02257  13
   0   1 -24 48.7510 2.10139   7
   0  -1  24 47.3904 2.09914   8
   0  -1  24 48.9844 2.07382   5
   0   1 -24 52.2348 2.20837  11
   0   1 -23 4.50038 0.98668   7
   0   1 -23 5.33089 1.04787  11
   0  -1  23 4.11985 0.90103   8
   0  -1  23 5.18398 0.92873   5
   0  -1  22 10.4891 0.96247  13
   0   1 -22 8.67274 1.02009   7
   0   1 -22 8.68266 1.07442  11
   0  -1  22 8.18758 0.95025   8
   0  -1  22 9.21448 0.95120   5
   0  -1  21 24.1699 1.21877  13
   0   1 -21 23.1405 1.29422   7
   0   1 -21 20.2879 1.32723  11
   0  -1  21 21.6238 1.24402   8
   0  -1  21 21.3970 1.23341   5
   0   1 -20 0.97431 0.70790  13
   0  -1  20 1.09632 0.74189  13
   0   1 -20-0.04391 0.82081   7
   0   1 -20-0.31708 0.84974  11
   0  -1  20-0.17835 0.73368   8
   0  -1  20-0.01378 0.74942   5
   0   1 -19 0.36058 0.68168  13
   0  -1  19 0.09614 0.70466  13
   0   1 -19-0.17851 0.76488   7
   0   1 -19-0.50270 0.82290  11
   0  -1  19-0.93142 0.69530   8
   0  -1  19 0.03893 0.70793   5
   0   1 -18 2.84702 0.79840  11
   0   1 -18 2.15888 0.77159   7
   0  -1  18 3.84509 0.72155   5
   0   1 -18 2.11388 0.62448  13
   0  -1  18 3.11892 0.73400  13
   0   1 -17 5.27227 0.79866  11
   0   1 -17 5.14404 0.77205   7
   0  -1  17 6.12770 0.69864   5
   0  -1  17 7.48446 0.72995  13
   0   1 -17 5.83161 0.69696  13
   0   1 -16-0.90154 0.76812  11
   0   1 -16 0.78021 0.75304   7
   0  -1  16-0.57626 0.72032   5
   0   1 -16-0.54793 0.64550  13
   0  -1  16 0.46210 0.68638  13
   0   1 -15 4.31175 0.85668  11
   0   1 -15 1.69425 0.76751   7
   0  -1  15 1.84665 0.67380   5
   0  -1  15 3.65000 0.67334  13
   0   1 -14 66.0907 2.27565  13
   0  -1  14 68.4810 2.29506  13
   0   1 -14 61.6548 2.31051   7
   0  -1  14 64.0271 2.31006   5
   0   1 -14 66.0593 2.36296  11
   0   1 -13 69.1995 2.38430  13
   0  -1  13 70.7378 2.39407  13
   0   1 -13 67.9655 2.42786   7
   0  -1  13 69.0416 2.39809   5
   0   1 -13 69.9592 2.45968  11
   0  -1  12 74.3514 2.52365  13
   0   1 -12 72.8785 2.52644  13
   0   1 -12 72.9761 2.54736   7
   0  -1  12 74.6971 2.53106   5
   0   1 -12 76.3267 2.57591  11
   0  -1  11 193.348 6.77496  13
   0   1 -11 211.577 6.77585  13
   0   1 -11 217.368 6.79830   7
   0  -1  11 215.134 6.79506   5
   0   1 -11 214.131 6.81744  11
   0  -1  10 154.657 5.02826  13
   0   1 -10 151.739 5.02676  13
   0   1 -10 161.199 5.05039   7
   0  -1  10 156.063 5.04948   5
   0   1 -10 150.941 5.06743  11
   0  -1   9 76.5310 2.38651  13
   0   1  -9 70.9757 2.38248  13
   0   1  -9 65.3357 2.39485   7
   0   1  -9 69.1246 2.42743   8
   0  -1   9 70.0912 2.40260   5
   0   1  -9 76.2423 2.43577  11
   0   1  -8 71.7723 2.56325  13
   0  -1   8 74.4325 2.56864  13
   0   1  -8 81.5382 2.61906   8
   0   1  -8 82.8717 2.60010   7
   0  -1   8 73.8793 2.58332   5
   0   1  -8 86.6397 2.62805  11
   0  -1   7 7.52536 0.54635  13
   0   1  -7 8.19587 0.50014  13
   0   1  -7 8.93594 0.57668   7
   0   1  -7 7.12170 0.59933   8
   0  -1   7 10.9123 0.55402   5
   0   1  -7 11.2545 0.60617  11
   0  -1   6 0.26607 0.32965  13
   0   1  -6 3.19609 0.40269   8
   0  -1   6 2.93808 0.33666   5
   0   1  -6 1.41730 0.40177  11
   0  -1   5 374.783 12.8184  13
   0   1  -5 380.208 12.8165  13
   0  -1   5 436.947 12.8353   5
   0   1  -5 451.269 12.8510   8
   0   1  -4 113.903 3.98919  13
   0  -1   4 125.868 3.99119  13
   0   1  -4 131.996 4.00656   5
   0   1  -4 134.667 4.02153   8
   0  -1   3 427.790 13.6115   5
   0  -1  -3 199.953 6.00288   3
   0   1   3 172.902 6.01209  13
   0  -1  -4 5.60833 0.33442  11
   0  -1  -4 6.60567 0.34640   7
   0   1   4 5.38521 0.34883  13
   0  -1  -5 98.8332 3.25061  11
   0  -1  -5 106.755 3.25347   7
   0   1   5 108.263 3.25003   7
   0   1   5 87.0957 3.24726  13
   0  -1  -6 23.6839 0.88996  11
   0  -1  -6 23.0873 0.89522   7
   0   1   6 25.8915 0.88588   7
   0  -1  -6 21.3031 0.88582  13
   0   1   6 23.7267 0.90282  13
   0  -1  -7 59.2449 2.00178  11
   0  -1  -7 63.4725 2.00841   7
   0   1   7 59.2428 1.99055   7
   0   1   7 56.5562 2.01506  13
   0  -1  -7 57.2184 2.00271  13
   0  -1  -8 239.876 7.70113  11
   0  -1  -8 229.018 7.69192   7
   0   1   8 237.602 7.68972   7
   0  -1  -8 242.139 7.69693  13
   0   1   8 247.543 7.70098  13
   0  -1  -9 161.984 5.12708  11
   0  -1  -9 157.651 5.11719   7
   0   1   9 158.511 5.11092   7
   0  -1  -9 163.081 5.11995  13
   0   1   9 145.421 5.11510  13
   0  -1 -10 180.466 5.94416  11
   0  -1 -10 185.183 5.94345   7
   0   1  10 185.288 5.93368   7
   0  -1 -10 184.576 5.93769  13
   0   1  10 178.241 5.93131  13
   0  -1 -11 86.6908 2.92160  11
   0  -1 -11 83.6759 2.90907   7
   0   1  11 86.4566 2.91032   7
   0  -1 -11 86.9834 2.91387  13
   0   1  11 87.7501 2.91650  13
   0  -1 -12 28.1978 1.17499  11
   0  -1 -12 26.1920 1.17583   7
   0   1  12 25.6244 1.11331   7
   0  -1 -12 27.4042 1.11948  13
   0   1  12 28.9485 1.13489  13
   0  -1 -13 15.8622 0.90320  11
   0  -1 -13 16.9893 0.86662   7
   0   1  13 15.4482 0.85983   7
   0  -1 -13 15.3368 0.85222  13
   0   1  13 16.5989 0.87081  13
   0  -1 -14 7.82261 0.77975  11
   0  -1 -14 9.14440 0.73990   7
   0   1  14 7.82143 0.70401   7
   0   1  14 8.54627 0.75400  13
   0  -1 -14 7.68911 0.71594  13
   0  -1 -15 30.0942 1.32148  11
   0  -1 -15 29.2957 1.29067   7
   0   1  15 29.1511 1.27043   7
   0  -1 -15 29.2729 1.25370  13
   0   1  15 31.6032 1.28618  13
   0  -1 -16 1.27809 0.69452  11
   0  -1 -16-0.35738 0.72033   7
   0   1  16 0.94093 0.65348   7
   0  -1 -16 0.54276 0.68491  13
   0   1  16 1.54808 0.71515  13
   0  -1 -17 1.70994 0.74695  11
   0  -1 -17 1.62986 0.75492   7
   0  -1 -17 0.86718 0.66568  13
   0   1  17 3.45794 0.77236  13
   0  -1 -18 94.2761 3.38873  11
   0  -1 -18 92.4460 3.37687   7
   0   1  18 101.322 3.37970  13
   0  -1 -18 99.6106 3.36151  13
   0  -1 -19 2.36627 0.84644  11
   0  -1 -19-0.46233 0.86479   7
   0   1  19 1.82455 0.71693   8
   0  -1 -19 1.20905 0.75691  13
   0   1  19 2.05194 0.80579  13
   0  -1 -20 35.0615 1.64742  11
   0  -1 -20 36.1906 1.63643   7
   0   1  20 34.2199 1.58097   8
   0   1  20 38.9204 1.63415  13
   0  -1 -20 36.8702 1.57817  13
   0  -1 -21 30.2756 1.40522  13
   0   1  21 31.6835 1.44726  13
   0  -1 -21 29.1615 1.46938   7
   0  -1 -21 27.9432 1.47328  11
   0   1  21 26.4509 1.39798   8
   0   1  21 27.3935 1.38505   5
   0  -1 -22 1.09689 0.85706  13
   0   1  22 2.01279 0.92242  13
   0  -1 -22 1.30715 0.91900   7
   0  -1 -22 2.39435 0.95189  11
   0   1  22 2.73363 0.82310   8
   0   1  22 2.60829 0.83323   5
   0   1  23 1.17506 0.93813  13
   0  -1 -23 1.43397 0.95291   7
   0  -1 -23 3.39417 1.01459  11
   0   1  23 1.76917 0.92077   8
   0   1  23 2.21674 0.92646   5
   0   1  24-0.44617 0.95573  13
   0   1  24-2.45319 0.94371   8
   0   1  24-1.45355 0.94359   5
   0  -1 -24-1.43565 1.03389   7
   0   1  25-1.53657 1.00382   8
   0   1  25-0.54074 0.97391   5
   0  -1 -25 1.00731 1.04001   7
   0   1  26 1.39116 1.05350   8
   0   1  26 2.56743 1.04352   5
   0  -1 -26 2.73182 1.12436   7
   0  -1 -27 2.35694 1.04131  13
   0  -1 -27 3.47269 1.16384   7
   0   1  27 1.13052 1.07738   8
   0   1  27 0.82321 1.01441   5
   0   1  28 0.98211 1.14023  13
   0   1  28-1.50861 1.15968   8
   0  -1 -28 2.04818 1.08828  13
   0   1  28-0.66800 1.08444   5
   0   1  29 3.71920 1.22647  13
   0   1  29 1.60657 1.19773   8
   0  -1 -29 2.76336 1.16297  13
   0   1  29 1.71312 1.15235   5
   0   1  30-0.08140 1.26631   8
   0  -1 -30-0.80870 1.16690  13
   0   1  30-2.10091 1.26245   5
   0   1  31 0.41061 1.30573  13
   0   1  31 0.62489 1.30788   8
   0   1  31-1.30954 1.28278   5
   0  -1 -31 1.01596 1.24627   3
   0  -1 -31-1.84493 1.31262  13
   0   1  32-0.56470 1.37905   8
   0  -1 -32-0.80081 1.30121  13
   0  -1 -32-0.39520 1.26057   3
   0   1  32 0.15500 1.31702   5
   0   1  33 0.57290 1.34370  13
   0   1  33-1.30667 1.43810   8
   0  -1 -33-0.25836 1.27998   3
   0  -1 -33-0.42891 1.29911  13
   0   1  34 0.26964 1.40456  13
   0   1  34-0.45539 1.45300   8
   0  -1 -34 0.08092 1.35063   3
   0  -1 -34-0.65632 1.38200  13
   0   1  35 1.42721 1.54269   8
   0  -1 -35 1.68895 1.38647  13
   0   1  35 2.71189 1.46645  13
   0  -1 -36 1.35124 1.43478  13
   0   1  36-0.81082 1.51231  13
   0   1  37 0.80079 1.58884   5
   0  -1 -37 1.56891 1.51358  13
   0  -1 -38-2.18984 1.55325  13
   0  -1 -39-0.11507 1.81851   9
   0  -1 -39 2.28715 1.58997  13
   0  -1 -40 0.31823 1.62918  13
   0  -1 -41 3.14259 1.69614  13
   0  -2  41 0.86323 1.57122   6
   0   2 -40 0.36440 1.77228   9
   0   2 -39 2.91920 1.44372  13
   0   2 -38 2.37770 1.37948  13
   0   2 -37 0.80979 1.33113  13
   0  -2  37-1.56259 1.55174   5
   0  -2  36-1.01929 1.49877   5
   0   2 -35 6.09910 1.31450  13
   0  -2  35 2.70177 1.46095   5
   0  -2  35 4.79678 1.52346   8
   0  -2  34 1.78286 1.48258   8
   0   2 -34 1.06676 1.23919  13
   0  -2  33-0.58920 1.41795   8
   0   2 -33 0.96576 1.17830  13
   0  -2  32 2.84088 1.20286  13
   0   2 -32 4.04046 1.46249   7
   0  -2  32 1.78325 1.39625   8
   0   2 -32 2.87489 1.21563  13
   0  -2  31 1.68987 1.17385  13
   0   2 -31 0.98390 1.38148   7
   0  -2  31 0.56913 1.29398   8
   0   2 -31 2.08307 1.12033  13
   0  -2  30 1.40699 1.12763  13
   0   2 -30-0.84051 1.27215   7
   0  -2  30 0.43477 1.18164   8
   0   2 -30 1.12092 1.07341  13
   0   2 -29 1.45460 1.03943  13
   0  -2  29 0.59701 1.22246   8
   0  -2  29-0.83373 1.12878   5
   0  -2  29 1.85395 1.07902  13
   0   2 -29 0.94695 1.31565  11
   0   2 -28 10.0410 1.11289  13
   0  -2  28 9.60298 1.25612   8
   0  -2  28 7.70032 1.14701   5
   0  -2  28 8.58515 1.13371  13
   0   2 -28 7.16841 1.33514  11
   0   2 -27 0.13310 0.94037  13
   0  -2  27-0.87269 1.08188   8
   0  -2  27 0.25876 1.03995   5
   0  -2  27 0.73901 0.98387  13
   0   2 -27 0.76071 1.18381  11
   0   2 -26 1.03240 0.91290  13
   0  -2  26-0.76992 0.91878  13
   0   2 -26 0.25695 1.12762  11
   0  -2  26-0.92044 1.04425   8
   0  -2  26-0.68203 0.96632   5
   0  -2  25 18.5848 1.17174  13
   0   2 -25 16.6578 1.27609   7
   0   2 -25 18.9978 1.34628  11
   0  -2  25 16.1904 1.25284   8
   0  -2  25 17.1714 1.22392   5
   0   2 -24-1.93676 0.82894  13
   0   2 -24-1.21759 0.96455   7
   0   2 -24-0.73727 1.05217  11
   0  -2  24-1.90950 0.93005   8
   0  -2  24-0.64945 0.90780   5
   0   2 -23 5.91657 0.84322  13
   0   2 -23 5.70361 1.04390   7
   0  -2  23 4.78851 0.94745   8
   0  -2  23 4.23004 0.92934   5
   0   2 -23 4.63274 1.09166  11
   0   2 -22 16.0931 1.13932   7
   0  -2  22 14.2491 1.09862   8
   0  -2  22 14.3460 1.06022   5
   0   2 -22 16.1401 1.22583  11
   0   2 -21 1.34314 0.84415   7
   0  -2  21 0.29413 0.81191   8
   0  -2  21 0.57945 0.81458   5
   0   2 -21 2.19436 0.91979  11
   0   2 -20 1.26229 0.83576   7
   0   2 -20 1.59729 0.86199  11
   0  -2  20 0.09806 0.74730   8
   0  -2  20 0.01367 0.76191   5
   0  -2  19-0.22069 0.68346  13
   0   2 -19-1.08886 0.77739   7
   0   2 -19-0.34804 0.80687  11
   0  -2  19-1.43245 0.71840   8
   0  -2  19-1.16979 0.70906   5
   0   2 -18 5.46538 0.86622  11
   0   2 -18 5.96576 0.81105   7
   0  -2  18 5.64998 0.76520   5
   0  -2  18 5.59291 0.69053  13
   0   2 -18 7.77594 0.71174  13
   0   2 -17 13.8454 0.96680  11
   0   2 -17 14.1895 0.84303  13
   0  -2  17 16.5518 0.86630  13
   0   2 -17 14.4898 0.93900   7
   0  -2  17 14.1911 0.93149   5
   0   2 -16 42.5526 1.68763  11
   0  -2  16 45.0602 1.56736  13
   0   2 -16 41.0372 1.56390  13
   0   2 -16 41.0450 1.63736   7
   0  -2  16 36.6266 1.60472   5
   0   2 -15-1.25146 0.79537  11
   0  -2  15-1.41417 0.57964  13
   0   2 -15 0.20159 0.68812   7
   0  -2  15-1.50328 0.64769   5
   0   2 -14 23.1645 1.11976  11
   0  -2  14 23.7081 1.01080  13
   0   2 -14 21.8022 0.96679  13
   0   2 -14 23.4109 1.06099   7
   0  -2  14 20.9832 1.03673   5
   0   2 -13 0.95591 0.67769  11
   0   2 -13 1.62393 0.50118  13
   0  -2  13 1.64681 0.50397  13
   0   2 -13 1.61425 0.62162   8
   0   2 -13 1.41655 0.59632   7
   0  -2  13 1.05882 0.55412   5
   0   2 -12 9.01233 0.72799  11
   0  -2  12 7.93522 0.62068  13
   0   2 -12 9.26021 0.63497  13
   0   2 -12 9.78631 0.69190   7
   0   2 -12 7.35198 0.74451   8
   0  -2  12 9.02487 0.64463   5
   0   2 -11 51.1821 1.76956   8
   0   2 -11 50.8101 1.71070   7
   0   2 -11 47.0439 1.73532  11
   0  -2  11 44.4893 1.65404  13
   0   2 -11 48.0919 1.64948  13
   0   2 -11 47.1817 1.55298   2
   0  -2  11 46.9959 1.68771   5
   0   2 -10 64.3541 2.17455   7
   0   2 -10 66.2376 2.23194   8
   0   2 -10 67.0846 2.21538  11
   0   2 -10 61.2748 2.06098   2
   0  -2  10 65.0182 2.13799  13
   0   2 -10 64.0924 2.12980  13
   0  -2  10 63.5799 2.16603   5
   0  -2   9 238.275 7.64137  13
   0   2  -9 234.342 7.63616  13
   0  -2   9 244.047 7.67079   5
   0   2  -9 237.694 7.69555   8
   0   2  -8 127.455 4.29253  13
   0  -2   8 127.106 4.29492  13
   0   2  -8 140.836 4.33635   5
   0  -2   8 135.512 4.32795   5
   0   2  -8 141.307 4.35576   8
   0  -2   7 200.815 6.66533  13
   0   2  -7 206.562 6.72038   8
   0   2  -7 213.334 6.69573   5
   0  -2   7 215.953 6.69728   5
   0  -2   6 948.778 28.8641   5
   0   2  -6 849.905 28.8325  13
   0  -2   6 904.481 28.8353  13
   0   2  -6 964.633 28.8839   8
   0   2  -6 932.060 28.8621   5
   0   2  -5 58.2270 1.80830   8
   0   2  -5 53.0220 1.78521   5
   0  -2   5 51.1739 1.77866   5
   0   2  -4 1774.27 59.8869   1
   0   2  -4 1978.47 59.9101   8
   0   2  -4 1934.03 59.8961   5
   0  -2   4 1872.47 59.8966   5
   0  -2   4 1917.66 59.8975   6
   0   2  -3 57.8810 2.07005   1
   0   2  -3 65.2509 2.08601   8
   0   2  -3 69.0533 2.07717   6
   0   2  -2 2.57377 0.21346   1
   0   2  -2 1.38490 0.19190   6
   0  -2  -1 9.01076 0.35418   4
   0  -2  -2 150.277 5.46267   1
   0  -2  -2 160.689 5.45949   4
   0  -2  -3 1.61366 0.20936   1
   0   2   3 0.55296 0.20250   1
   0   2   3-0.03413 0.24830  13
   0  -2  -3 0.53513 0.23889   7
   0  -2  -4 8.32483 0.36905   3
   0  -2  -4 6.88579 0.36259   1
   0   2   4 6.56462 0.34308   1
   0   2   4 7.59521 0.34873   3
   0   2   4 8.16159 0.43401  13
   0  -2  -4 9.82081 0.42786   7
   0   2   5 33.2213 1.22410  13
   0  -2  -5 35.3155 1.18533   3
   0  -2  -5 35.3197 1.15875   1
   0   2   5 35.0827 1.17854   3
   0  -2  -5 33.0898 1.21578   7
   0   2   6 12.3121 0.67325  13
   0  -2  -6 12.6849 0.52503   1
   0  -2  -6 13.5214 0.58716   3
   0  -2  -6 15.9422 0.64767   7
   0  -2  -7 93.2354 2.94350  13
   0   2   7 86.1032 2.94317  13
   0  -2  -7 82.4815 2.85699   1
   0  -2  -7 93.2093 2.90120   3
   0   2   7 91.8815 2.93131   7
   0  -2  -7 91.9762 2.93125   7
   0  -2  -8 32.5391 1.20310  13
   0   2   8 29.8554 1.20307  13
   0  -2  -8 33.1271 1.19432   7
   0   2   8 30.0350 1.16791   7
   0  -2  -8 31.3644 1.05892   1
   0  -2  -8 31.1276 1.14860   3
   0   2   9 66.1391 2.31692  13
   0  -2  -9 69.3684 2.32204  13
   0  -2  -9 72.5958 2.32215   7
   0  -2  -9 68.6216 2.30160  11
   0   2   9 67.5154 2.30388  11
   0   2   9 67.7484 2.31359   7
   0  -2  -9 63.2436 2.26899   3
   0   2  10 37.5316 1.29583  13
   0  -2 -10 34.0239 1.28018  13
   0  -2 -10 32.0805 1.30919   7
   0   2  10 32.6896 1.26339  11
   0  -2 -10 34.3064 1.28102  11
   0   2  10 32.2168 1.11643   2
   0   2  10 32.2458 1.27194   7
   0   2  11 29.7030 1.17424  13
   0  -2 -11 27.4653 1.15469  13
   0  -2 -11 30.4000 1.15564   7
   0   2  11 31.5095 1.15390  11
   0  -2 -11 29.4185 1.14981  11
   0   2  11 26.3703 0.95152   2
   0   2  11 28.5590 1.15614   7
   0   2  12 6.12840 0.62683  13
   0  -2 -12 6.02338 0.61978  13
   0  -2 -12 4.58484 0.66551   7
   0   2  12 6.80663 0.63653  11
   0  -2 -12 6.48792 0.62619  11
   0   2  12 5.57511 0.30006   2
   0   2  12 5.69353 0.59930   7
   0  -2 -13 4.71821 0.68929  11
   0  -2 -13 6.16783 0.67166   7
   0   2  13 7.58560 0.65886   7
   0  -2 -13 7.51063 0.66031  13
   0   2  13 7.51439 0.70861  13
   0  -2 -14 15.8575 0.91348  11
   0  -2 -14 13.8077 0.89998   7
   0   2  14 15.8764 0.89991   7
   0   2  14 16.2980 0.94246  13
   0  -2 -14 14.7406 0.90121  13
   0  -2 -15 219.155 7.23268  11
   0  -2 -15 214.009 7.22551   7
   0   2  15 205.150 7.19993   7
   0   2  15 233.234 7.23882  13
   0  -2 -15 236.114 7.24042  13
   0  -2 -16 16.1344 0.99413  11
   0  -2 -16 16.8444 1.01399   7
   0   2  16 16.5555 0.98342   7
   0  -2 -16 18.2738 0.96817  13
   0   2  16 18.4059 1.02520  13
   0  -2 -17 25.3580 1.27847  11
   0   2  17 26.8422 1.24812   7
   0  -2 -17 27.3917 1.30047  13
   0   2  17 29.2378 1.30830  13
   0  -2 -17 27.4140 1.29824   7
   0   2  18 4.13304 0.80168   7
   0   2  18 4.73430 0.81367  13
   0  -2 -18 5.02441 0.80859  13
   0  -2 -18 5.75690 0.84722   7
   0   2  19 3.63464 0.77282   8
   0   2  19 2.65820 0.81982   7
   0   2  19 3.83813 0.83794  13
   0  -2 -19 4.77275 0.84612  13
   0  -2 -19 4.32713 0.87368   7
   0   2  20-0.01637 0.81984   8
   0   2  20-0.47913 0.93173  13
   0  -2 -20 0.01509 0.83122  13
   0  -2 -20 1.13428 0.89752   7
   0   2  21 32.5521 1.63438   8
   0  -2 -21 41.2359 1.67502  13
   0   2  21 40.1325 1.68987  13
   0  -2 -21 35.0666 1.69678   7
   0   2  22 0.22326 0.96103  13
   0  -2 -22 1.70994 0.85346  13
   0   2  22-0.29365 0.84181   8
   0  -2 -22-1.55449 0.87314   3
   0  -2 -22-0.35177 0.93777   7
   0  -2 -23 1.76172 0.92714  13
   0   2  23 2.27090 0.99318  13
   0   2  23 0.17445 0.88917   8
   0  -2 -23 2.55729 0.90419   3
   0  -2 -23 2.61718 1.01739   7
   0   2  24 0.28281 0.99473  13
   0   2  24-0.71514 0.94929   8
   0  -2 -24-1.96585 0.95860   3
   0   2  24-1.62061 0.98941   5
   0  -2 -24-1.07491 1.00101   7
   0   2  25 7.98132 1.10374  13
   0   2  25 4.25320 1.02137   8
   0  -2 -25 4.66630 0.93586   3
   0   2  25 5.68248 1.06160   5
   0  -2 -25 6.13708 1.11240   7
   0   2  26 3.34063 1.10039   8
   0   2  26 2.80727 1.07956   5
   0  -2 -26 5.02837 1.22235   7
   0   2  27 2.01518 1.12882   8
   0   2  27 2.55331 1.11628   5
   0  -2 -27 3.88991 1.23646   7
   0  -2 -28 0.36983 1.12758  13
   0  -2 -28-0.33529 1.22352   7
   0   2  28-2.33787 1.17124   8
   0   2  28 1.09662 1.10113   5
   0   2  29 9.28231 1.32431  13
   0   2  29 6.12610 1.28259   8
   0  -2 -29 7.53077 1.27956  13
   0   2  29 8.31639 1.27188   5
   0   2  30 0.75484 1.31008  13
   0   2  30 0.43658 1.30763   8
   0  -2 -30-0.40260 1.20091   3
   0   2  30-0.69739 1.22595   5
   0  -2 -30-0.58965 1.25437  13
   0  -2 -31 10.9539 1.42514  13
   0   2  31 7.71625 1.43154   8
   0   2  31 11.2206 1.46393  13
   0  -2 -31 8.70628 1.34748   3
   0   2  31 9.94202 1.42470   5
   0   2  32 11.5607 1.55936  13
   0   2  32 11.9193 1.56467   8
   0   2  32 8.38137 1.50448   5
   0  -2 -32 12.8092 1.46930   3
   0  -2 -32 14.0235 1.48918  13
   0  -2 -33 10.6594 1.47871  13
   0   2  33 5.71151 1.51849   8
   0   2  33 3.33798 1.45935  13
   0  -2 -33 6.69908 1.38132   3
   0   2  33 5.22580 1.46507   5
   0   2  34 1.61950 1.46354  13
   0  -2 -34-0.02749 1.39481  13
   0  -2 -34-0.83277 1.39077   3
   0   2  34 0.29347 1.51545   8
   0   2  35 0.34056 1.51699   8
   0   2  35 0.20590 1.50161  13
   0  -2 -36-1.18300 1.48400  13
   0  -2 -37 0.45800 1.53984  13
   0  -2 -38 1.44553 1.77690   9
   0  -2 -38 0.78715 1.61664  13
   0  -2 -39 0.22738 1.64197  13
   0  -2 -40-0.23410 1.66167  13
   0   3 -41-1.20888 1.81118   9
   0  -3  41-0.35797 1.55820   6
   0  -3  40 1.44269 1.50593   6
   0   3 -39-1.36301 1.38223  13
   0  -3  39 2.50843 1.44511   6
   0   3 -38-0.02365 1.32763  13
   0  -3  38 1.48054 1.39969   6
   0   3 -37-0.36693 1.28045  13
   0  -3  37-1.80097 1.56406   5
   0   3 -36 2.61885 1.29519  13
   0  -3  36 4.85202 1.52273   5
   0   3 -35-1.18019 1.22364  13
   0  -3  35 0.42829 1.41104   5
   0   3 -34 1.64357 1.17714  13
   0  -3  34 1.31330 1.37884   5
   0  -3  34-0.61820 1.46477   8
   0   3 -33 0.68213 1.15364  13
   0  -3  33 2.76016 1.43663   8
   0   3 -32 0.43057 1.43243   7
   0   3 -32 3.21120 1.13971  13
   0  -3  32 1.21609 1.35039   8
   0   3 -31 17.2566 1.65019   7
   0   3 -31 19.4187 1.40550  13
   0  -3  31 19.1100 1.67271   8
   0   3 -30 3.74198 1.36054   7
   0   3 -30 5.58233 1.11249  13
   0  -3  30 4.70650 1.31729   8
   0   3 -29-0.92717 1.31941  11
   0  -3  29 0.97882 1.00951  13
   0  -3  29-0.75504 1.18167   8
   0   3 -29 3.25619 1.00971  13
   0  -3  28 15.0496 1.18560  13
   0   3 -28 14.0187 1.49084  11
   0  -3  28 12.3624 1.28679   5
   0  -3  28 11.7969 1.36209   8
   0   3 -28 13.1340 1.15662  13
   0   3 -27 13.3742 1.08138  13
   0  -3  27 10.5354 1.28387   8
   0  -3  27 9.09409 1.17608   5
   0   3 -27 11.9372 1.37011  11
   0  -3  27 13.5226 1.07133  13
   0   3 -26 4.12621 0.89945  13
   0  -3  26 1.60438 1.04673   8
   0  -3  26 3.48698 1.02698   5
   0  -3  26 3.87427 0.88929  13
   0   3 -26 4.73579 1.17450  11
   0   3 -25 11.0455 0.96308  13
   0   3 -25 8.17406 1.22556  11
   0  -3  25 9.46967 0.94556  13
   0  -3  25 8.78926 1.09026   8
   0  -3  25 6.88366 1.04070   5
   0   3 -24 0.60004 0.79190  13
   0   3 -24-0.53869 0.98159   7
   0  -3  24-1.81625 0.79416  13
   0   3 -24 0.55208 1.05596  11
   0  -3  24-0.98275 0.94980   8
   0  -3  24 0.13671 0.88218   5
   0   3 -23 9.44320 0.88244  13
   0   3 -23 6.79663 0.99599   7
   0   3 -23 6.70469 1.14668  11
   0  -3  23 7.94940 1.01586   8
   0  -3  23 7.21246 0.95910   5
   0   3 -22 1.39184 0.74178  13
   0   3 -22 0.66940 0.91219   7
   0  -3  22 0.07371 0.89138   8
   0  -3  22 0.49117 0.86541   5
   0   3 -22 0.51425 1.02544  11
   0   3 -21 1.23089 0.85641   7
   0   3 -21 2.30352 0.98131  11
   0  -3  21-0.10139 0.79341   5
   0  -3  21-0.50648 0.82332   8
   0   3 -20 12.5614 1.07408  11
   0  -3  20 10.6212 0.93566   5
   0   3 -20 11.6304 0.99245   7
   0  -3  20 9.42682 0.92248   8
   0  -3  19 1.02351 0.66521  13
   0  -3  19-0.78537 0.71283   5
   0   3 -19-0.06606 0.79524   7
   0  -3  19-0.17137 0.76733   8
   0   3 -18 3.72327 0.85290  11
   0  -3  18 4.07651 0.64854  13
   0   3 -18 2.41402 0.76044   7
   0  -3  18 3.16999 0.76351   5
   0   3 -17 51.1999 1.96507  11
   0   3 -17 50.2784 1.80994  13
   0  -3  17 49.9492 1.81468  13
   0   3 -17 49.1724 1.88443   7
   0  -3  17 48.8260 1.89648   5
   0   3 -16 35.8860 1.49761  11
   0  -3  16 37.5697 1.35267  13
   0   3 -16 33.8033 1.31480  13
   0   3 -16 34.6232 1.44810   7
   0   3 -16 33.2273 1.48854   8
   0  -3  16 33.0032 1.42895   5
   0   3 -15 60.2998 2.25668  11
   0   3 -15 61.9098 2.13621  13
   0  -3  15 62.7431 2.15120  13
   0   3 -15 62.0896 2.27803   8
   0   3 -15 60.4822 2.22341   7
   0  -3  15 61.8899 2.20805   5
   0   3 -14 166.056 5.49203   7
   0   3 -14 169.607 5.54003   8
   0   3 -14 165.760 5.53190  11
   0  -3  14 164.392 5.43776  13
   0   3 -14 165.555 5.43143  13
   0   3 -14 168.610 5.35119   2
   0  -3  14 166.546 5.48614   5
   0   3 -13 43.8271 1.69266   8
   0   3 -13 44.5938 1.63609   7
   0   3 -13 44.0151 1.66611  11
   0  -3  13 44.8091 1.54968  13
   0   3 -13 42.0890 1.54788  13
   0   3 -13 43.8718 1.45443   2
   0  -3  13 39.7547 1.61421   5
   0   3 -12 81.7180 2.79797   8
   0   3 -12 84.2974 2.79557  11
   0   3 -12 79.2056 2.63185   2
   0  -3  12 86.5644 2.69957  13
   0   3 -12 79.9804 2.68573  13
   0  -3  12 74.8697 2.74075   5
   0   3 -11 1.05061 0.38947  13
   0  -3  11 1.85063 0.41479  13
   0   3 -11-1.03039 0.65151   8
   0   3 -11 1.09986 0.33364   2
   0  -3  11-0.73862 0.59785   5
   0  -3  10 19.4081 0.93084   5
   0   3 -10 21.2516 0.99907   8
   0   3 -10 21.8247 0.96941   5
   0   3 -10 23.9756 0.85786  13
   0  -3  10 23.4196 0.85660  13
   0   3  -9 301.646 9.69526  13
   0  -3   9 309.399 9.69831  13
   0   3  -9 331.066 9.78629   8
   0  -3   9 309.840 9.74456   5
   0  -3   9 287.995 9.69151   1
   0   3  -9 300.574 9.74269   5
   0  -3   8 66.8277 2.18234  13
   0   3  -8 69.8019 2.28646   8
   0  -3   8 65.3874 2.24609   5
   0  -3   8 64.0038 2.19950   1
   0   3  -8 68.7830 2.24378   5
   0  -3   7 276.416 8.99893  13
   0   3  -7 279.294 8.99944  13
   0  -3   7 282.523 9.04568   5
   0  -3   7 286.549 9.04781   6
   0   3  -7 299.035 9.07560   8
   0  -3   7 278.797 9.02295   1
   0   3  -7 290.035 9.04890   5
   0   3  -6 150.079 4.65157   8
   0  -3   6 136.523 4.60733   1
   0   3  -6 147.243 4.62384   5
   0  -3   6 141.811 4.62635   6
   0   3  -5 183.253 5.96407   8
   0  -3   5 185.120 5.93422   1
   0   3  -5 179.292 5.93655   1
   0   3  -5 187.566 5.94192   5
   0  -3   5 189.491 5.94280   6
   0   3  -4 76.6498 2.42851   8
   0   3  -4 68.7255 2.41637   1
   0  -3   4 73.9488 2.41383   1
   0  -3   4 75.9796 2.41386   6
   0   3  -4 73.4986 2.41302   6
   0   3  -3 86.5472 2.93692   8
   0   3  -3 91.6433 2.93901   1
   0  -3   3 91.0184 2.93443   1
   0   3  -3 91.8319 2.93365   6
   0   3  -2 36.4721 1.38253   8
   0   3  -2 47.5047 1.39683   1
   0  -3   2 43.7182 1.39184   1
   0   3  -2 38.7077 1.37484   6
   0   3  -1 27.8691 1.09966   8
   0   3  -1 33.1517 1.08232   9
   0  -3   1 36.9213 1.11973   1
   0  -3   0 176.358 5.94700   4
   0  -3   0 187.317 5.93262  13
   0   3   0 183.808 5.93171  13
   0   3   0 190.425 5.93337  10
   0  -3   0 183.991 5.93302  10
   0  -3   0 190.839 5.93818   9
   0   3   0 191.220 5.93873   9
   0   3   0 173.422 5.94501   8
   0  -3   0 191.686 5.95699   1
   0  -3  -1 129.449 4.38817   4
   0   3   1 139.091 4.37581  10
   0  -3  -1 140.959 4.37799  10
   0   3   1 148.091 4.38283  12
   0   3   1 129.691 4.38211  13
   0   3   1 131.404 4.38954   9
   0  -3  -1 134.160 4.39637   1
   0   3   2 119.545 3.97253   4
   0  -3  -2 123.775 3.97593   4
   0  -3  -2 143.750 3.97408  10
   0  -3  -2 130.972 3.96673  12
   0  -3  -2 104.189 3.97728   9
   0   3   2 122.415 3.98297  13
   0  -3  -2 125.006 3.98257  13
   0  -3  -2 114.686 3.98032   1
   0   3   3 187.407 6.20753  13
   0   3   3 192.251 6.19729   1
   0  -3  -3 192.309 6.19621   1
   0  -3  -3 199.761 6.19503   4
   0  -3  -4 43.3415 1.57898   1
   0   3   4 44.5250 1.58377   1
   0   3   4 50.0879 1.61784  13
   0  -3  -4 53.4165 1.61326   7
   0   3   5 820.308 27.3678   1
   0   3   5 854.793 27.3715   3
   0  -3  -5 842.067 27.3681   1
   0   3   5 890.860 27.4028  13
   0  -3  -5 928.550 27.4002   7
   0   3   6 10.3053 0.67007  13
   0  -3  -6 11.5550 0.63628   7
   0  -3  -6 10.3189 0.55005   1
   0  -3  -6 12.8541 0.56781   3
   0   3   6 13.7933 0.54837   3
   0   3   7 15.2448 0.81667  13
   0  -3  -7 19.2925 0.82783   7
   0  -3  -7 16.7138 0.73633   3
   0  -3  -7 17.0746 0.70038   1
   0   3   7 18.2152 0.72364   3
   0   3   7 18.0227 0.74701  11
   0   3   8 47.9034 1.62541  11
   0  -3  -8 48.0176 1.60598   3
   0  -3  -8 46.0556 1.56163   1
   0  -3  -8 50.4654 1.67126   7
   0   3   8 39.3198 1.64258   7
   0   3   9 64.5260 2.22839  11
   0  -3  -9 67.6551 2.25122   7
   0   3   9 66.4700 2.24550   7
   0  -3  -9 60.5356 2.21156   3
   0  -3  -9 63.6398 2.14702   1
   0  -3  -9 71.8615 2.26766  13
   0   3   9 66.3462 2.26160  13
   0  -3 -10 120.875 3.89267  13
   0   3  10 118.628 3.89373  13
   0   3  10 119.266 3.87766   7
   0  -3 -10 116.839 3.89224   7
   0   3  10 116.546 3.86636  11
   0  -3 -10 113.666 3.78010   1
   0  -3 -10 118.301 3.84946   3
   0   3  11 154.043 4.87025  13
   0  -3 -11 145.027 4.87126  13
   0  -3 -11 143.280 4.85439   7
   0   3  11 145.327 4.84255  11
   0   3  11 147.928 4.84651   7
   0  -3 -11 148.625 4.81886   3
   0   3  12 23.6411 1.00995   7
   0  -3 -12 23.3723 1.02835  13
   0   3  12 23.2996 1.07419  13
   0  -3 -12 22.7921 1.01528   7
   0   3  12 22.1553 0.98627  11
   0   3  12 21.0925 0.80412   2
   0  -3 -12 20.2375 0.95945   3
   0   3  13 14.4284 0.87523   7
   0   3  13 16.3269 0.91790  13
   0  -3 -13 15.4756 0.92845  13
   0  -3 -13 14.7354 0.90570   7
   0   3  13 15.2247 0.84346  11
   0   3  13 15.9526 0.62181   2
   0  -3 -13 12.6502 0.80076   3
   0   3  14 31.8652 1.41452   7
   0   3  14 35.4571 1.44523  13
   0  -3 -14 40.3584 1.46196  13
   0  -3 -14 34.8015 1.44110   7
   0   3  14 32.3521 1.40113  11
   0   3  14 35.7149 1.18499   2
   0  -3 -14 32.0240 1.37371   3
   0   3  15 27.1828 1.26506   7
   0   3  15 31.3496 1.32607  13
   0  -3 -15 31.8127 1.36014  13
   0  -3 -15 29.4592 1.32373   7
   0   3  15 28.3085 1.29214  11
   0   3  15 30.9481 1.02906   2
   0  -3 -15 27.0833 1.25656   3
   0   3  16 0.07289 0.70440   7
   0   3  16 0.86877 0.72154  13
   0  -3 -16-0.41656 0.66984  13
   0  -3 -16 0.35905 0.71214   7
   0   3  16 0.69736 0.64664  11
   0   3  16 1.05160 0.25329   2
   0  -3 -16-0.52681 0.68492   3
   0   3  17 24.2406 1.22476  13
   0  -3 -17 25.7292 1.17912  13
   0  -3 -17 22.2032 1.20547   7
   0   3  17 24.6985 1.19507  11
   0   3  17 22.8388 1.13478   7
   0  -3 -17 21.5543 1.08549   3
   0  -3 -18 3.47763 0.86460   7
   0  -3 -18 4.97334 0.80864  13
   0   3  18 4.04500 0.82344  13
   0   3  18 4.81579 0.79482   7
   0  -3 -18 0.28280 0.72485   3
   0  -3 -19 52.3289 2.13523   7
   0  -3 -19 61.6275 2.13626  13
   0   3  19 58.6252 2.14693  13
   0   3  19 50.3167 2.10437   7
   0  -3 -19 49.0800 2.05741   3
   0  -3 -20 6.54069 0.98269   7
   0   3  20 8.76726 1.00184  13
   0  -3 -20 9.13565 0.96238  13
   0   3  20 3.60877 0.86108   8
   0   3  20 3.51039 0.88831   7
   0  -3 -20 4.52465 0.86523   3
   0  -3 -21 9.08940 1.02637   7
   0  -3 -21 7.13648 0.93484  13
   0   3  21 11.4356 1.07605  13
   0   3  21 9.79038 0.97346   7
   0   3  21 8.01445 0.93030   8
   0  -3 -21 9.31892 0.90573   3
   0  -3 -22-0.27178 1.01452   7
   0  -3 -22-0.84192 0.89861  13
   0   3  22 0.16277 0.97338  13
   0   3  22 0.55478 0.86284   8
   0   3  22 0.22148 0.89255   7
   0  -3 -22 1.37157 0.83972   3
   0  -3 -23 8.85071 1.14584   7
   0   3  23 10.5023 1.14141  13
   0  -3 -23 11.3353 1.10869  13
   0   3  23 9.14198 1.06065   8
   0  -3 -23 11.2529 1.02157   3
   0  -3 -24-0.64484 1.03616   7
   0  -3 -24 0.65509 1.01008  13
   0   3  24 0.63611 1.01310  13
   0  -3 -24-0.94566 0.88298   3
   0   3  24 0.59685 0.95386   8
   0   3  25 0.47716 0.95477   8
   0  -3 -25-0.02124 1.05462   7
   0   3  25 2.46873 1.08468  13
   0  -3 -26 1.40475 1.17093   7
   0   3  26 0.73566 1.09799  13
   0   3  26 1.78556 1.05932   5
   0   3  26 1.61943 1.05133   8
   0  -3 -27 2.17609 1.21589   7
   0   3  27 1.57493 1.06737   5
   0   3  27 2.82626 1.10440   8
   0  -3 -28 0.31877 1.25226   7
   0   3  28 0.87824 1.12783   8
   0   3  28 2.69982 1.11906   5
   0   3  29 0.13142 1.22542   8
   0  -3 -29-0.95069 1.22563  13
   0  -3 -29 0.05144 1.33076   7
   0  -3 -29-1.19206 1.08977   3
   0   3  29 0.39778 1.14213   5
   0  -3 -30 11.1095 1.39378  13
   0   3  30 7.51500 1.42092   8
   0   3  30 13.5885 1.49412  13
   0  -3 -30 7.84300 1.26728   3
   0   3  30 9.44432 1.36090   5
   0  -3 -31 6.98791 1.38333  13
   0   3  31 5.70271 1.42098   8
   0   3  31 8.21939 1.50007  13
   0  -3 -31 6.48822 1.30949   3
   0   3  31 5.62689 1.37464   5
   0  -3 -32 0.90634 1.34900  13
   0   3  32 0.27104 1.38288   8
   0   3  32 2.91986 1.44358  13
   0  -3 -32 0.73460 1.29537   3
   0   3  32 1.87059 1.35112   5
   0  -3 -33 5.72390 1.45902  13
   0   3  33 0.75484 1.44987   8
   0   3  33 4.51985 1.50663  13
   0  -3 -33 1.74094 1.31046   3
   0   3  33 2.22797 1.40858   5
   0   3  34 3.11755 1.52770  13
   0   3  34-1.44448 1.48934   8
   0  -3 -34 0.13366 1.35890   3
   0  -3 -34 0.57409 1.43923  13
   0  -3 -35-3.84386 1.54046  13
   0  -3 -36-0.55620 1.48538  13
   0  -3 -37 1.05532 1.74583   9
   0  -3 -37-0.25601 1.57803  13
   0  -3 -38 1.60464 1.83701   9
   0  -3 -38-1.05295 1.64474  13
   0  -3 -39 1.76530 1.70240  13
   0   4 -41 6.42453 1.83921   9
   0  -4  40 0.43476 1.49743   6
   0   4 -39-0.62980 1.34457  13
   0  -4  39 0.30837 1.45285   6
   0   4 -38 0.87577 1.28301  13
   0  -4  38 0.27079 1.43545   6
   0   4 -37-2.14338 1.23144  13
   0  -4  37 1.38505 1.36139   6
   0  -4  37-0.89943 1.53876   5
   0   4 -36 0.43195 1.19540  13
   0  -4  36 1.39891 1.50865   5
   0  -4  36-2.61957 1.37745   6
   0   4 -35 1.15539 1.16458  13
   0  -4  35 1.70903 1.39939   5
   0  -4  35 0.21848 1.31406   6
   0  -4  34 1.99113 1.35393   5
   0   4 -34 0.07695 1.08256  13
   0  -4  34-0.49602 1.49189   8
   0  -4  33 2.45575 1.35943   5
   0   4 -33 0.61279 1.11531  13
   0  -4  33-1.64608 1.49465   8
   0   4 -32-0.72132 1.43718   7
   0  -4  32 0.45288 1.40375   8
   0   4 -31-1.96376 1.39033   7
   0   4 -31-0.44731 1.04716  13
   0  -4  31-0.49081 1.34870   8
   0   4 -30 5.16426 1.36215   7
   0  -4  30 5.19465 1.30275   8
   0   4 -30 7.14061 1.09661  13
   0   4 -29 5.26222 1.41346  11
   0   4 -29 6.58559 1.31005   7
   0  -4  29 3.30755 1.24488   8
   0   4 -29 4.00766 0.99627  13
   0  -4  28 0.37434 1.09824   8
   0   4 -28 0.18121 0.91709  13
   0   4 -28-1.31309 1.29105  11
   0   4 -27 9.04852 0.97982  13
   0  -4  27 6.02167 1.21639   8
   0  -4  27 5.77953 1.13730   5
   0   4 -27 5.35332 1.29440  11
   0   4 -26 2.82395 0.86238  13
   0  -4  26 3.24345 1.06081   8
   0  -4  26 0.94568 0.99040   5
   0   4 -26 4.44605 1.14937  11
   0   4 -25-0.40138 0.77708  13
   0  -4  25 0.90701 0.97592   8
   0  -4  25-0.14393 0.94405   5
   0   4 -25 0.45209 1.10594  11
   0  -4  25-0.39879 0.76082  13
   0   4 -24 7.26024 0.83155  13
   0  -4  24 7.31456 0.82345  13
   0   4 -24 7.24905 1.13623  11
   0  -4  24 5.77790 0.99136   8
   0  -4  24 6.10265 0.98560   5
   0   4 -23 0.23172 0.71540  13
   0   4 -23-0.11724 0.92259   7
   0  -4  23 1.04452 0.71515  13
   0   4 -23-0.97592 1.06253  11
   0  -4  23-0.50981 0.88369   8
   0  -4  23-1.45995 0.88716   5
   0   4 -22 23.7724 1.43642  11
   0  -4  22 20.6448 1.23281   5
   0  -4  22 20.6945 1.28710   8
   0   4 -22 21.8987 1.29467   7
   0   4 -22 24.3240 1.13569  13
   0   4 -21 2.69492 0.69787  13
   0   4 -21 3.59785 0.89935   7
   0  -4  21 2.73431 0.84828   8
   0  -4  21 2.05082 0.82627   5
   0   4 -21 2.71569 1.00696  11
   0   4 -20 16.2663 1.08521   7
   0  -4  20 17.3496 1.08118   8
   0  -4  20 16.4441 1.06021   5
   0   4 -20 18.7458 1.18459  11
   0   4 -19 21.5899 1.21449   8
   0   4 -19 20.8877 1.17487   7
   0  -4  19 20.9110 1.16551   8
   0  -4  19 19.8323 1.10077   5
   0   4 -19 23.0574 1.25728  11
   0   4 -18 0.22915 0.82285  11
   0  -4  18 0.49937 0.54960  13
   0  -4  18 1.21887 0.69236   5
   0   4 -18 0.95545 0.77204   7
   0   4 -18 0.60690 0.80312   8
   0  -4  18 2.53135 0.70138   8
   0  -4  17 1.69856 0.55253  13
   0   4 -17 0.64528 0.77576  11
   0   4 -17-0.57395 0.75328   8
   0   4 -17-0.62766 0.71246   7
   0  -4  17-0.22886 0.68210   5
   0   4 -16 10.9320 0.91472  11
   0  -4  16 9.94469 0.81771   5
   0   4 -16 8.43509 0.91121   8
   0   4 -16 10.7172 0.83717   7
   0   4 -16 11.5510 0.68020  13
   0  -4  16 11.8131 0.69809  13
   0   4 -15-0.01259 0.43655  13
   0   4 -15-0.20265 0.73979   8
   0   4 -15-1.25397 0.68400   7
   0  -4  15-0.26023 0.62250   5
   0   4 -15 0.15036 0.69939  11
   0  -4  15 0.52943 0.48632  13
   0   4 -14-1.13173 0.75812  11
   0   4 -14-0.90846 0.48241  13
   0   4 -14 0.28421 0.74614   8
   0  -4  13 279.038 8.99201  13
   0   4 -13 271.427 8.98960  13
   0  -4  13 288.704 9.06588   5
   0   4 -13 282.426 8.97413   2
   0   4 -13 286.954 9.10480   8
   0   4 -12-0.37566 0.41236  13
   0  -4  12-1.35920 0.60288   5
   0  -4  12-0.11694 0.42507  13
   0   4 -12-1.60503 0.68389   8
   0   4 -12-0.29236 0.60027   5
   0   4 -11 48.7251 1.77247  13
   0  -4  11 52.9287 1.86426   5
   0  -4  11 55.2615 1.78038  13
   0   4 -11 56.2183 1.94674   8
   0   4 -11 54.0215 1.87453   5
   0   4 -10 309.171 10.1924  13
   0   4 -10 349.054 10.3060   8
   0  -4  10 320.688 10.2189   1
   0   4 -10 316.435 10.2608   5
   0  -4  10 329.716 10.2666   5
   0  -4  10 311.964 10.2554   6
   0   4  -9 103.204 3.45301   8
   0  -4   9 101.690 3.39864   6
   0  -4   9 102.825 3.37130   1
   0   4  -9 104.572 3.40921   5
   0   4  -8 768.139 24.8528  13
   0   4  -8 824.338 24.9543   8
   0  -4   8 795.160 24.9018   1
   0   4  -8 762.393 24.9154   5
   0  -4   8 797.916 24.9232   6
   0  -4   7 14.9558 0.69949   6
   0   4  -7 15.9556 0.69778   5
   0  -4   7 14.9239 0.67033   1
   0   4  -7 14.6137 0.79735   8
   0   4  -6 45.0135 1.58313   6
   0  -4   6 45.8031 1.58299   6
   0   4  -6 44.0336 1.57591   5
   0  -4   6 45.9801 1.57965   1
   0   4  -6 48.9980 1.62318   8
   0   4  -5 35.1409 1.26295   6
   0  -4   5 35.6091 1.25840   6
   0  -4   5 38.4112 1.27622   1
   0   4  -5 35.8999 1.28955   1
   0   4  -5 32.2420 1.28466   8
   0   4  -4 22.8525 0.89230   6
   0  -4   4 24.9296 0.88389   6
   0   4  -4 21.3361 0.92005   1
   0  -4   4 24.6965 0.91781   1
   0   4  -4 25.4085 0.91797   8
   0   4  -3 56.9950 1.94595   6
   0   4  -3 57.4063 1.96030   8
   0  -4   3 60.1168 1.97028   1
   0   4  -3 60.0975 1.97111   1
   0   4  -2 3.87808 0.35755   6
   0   4  -2 4.07629 0.30099   9
   0   4  -2 4.48134 0.41751   1
   0   4  -2 3.77176 0.26162  13
   0  -4   2 3.61751 0.24372  13
   0  -4   1 4.22440 0.38461   4
   0   4  -1 5.13250 0.36431   8
   0   4  -1 5.28460 0.32290   9
   0  -4   1 3.74848 0.39246   1
   0  -4   1 4.13231 0.28700  13
   0   4  -1 5.00313 0.29357  13
   0  -4   0 6.91104 0.39915   4
   0  -4   0 5.23140 0.35095  13
   0   4   0 6.70812 0.35628  13
   0   4   0 5.74271 0.39296   8
   0  -4   0 6.63181 0.37598   9
   0  -4   0 6.37661 0.36172  10
   0   4   0 6.10219 0.33646  10
   0   4   0 6.19074 0.37097   9
   0  -4   0 5.90085 0.42990   1
   0  -4  -1 46.6833 1.73352   4
   0   4   1 53.4157 1.71124  12
   0   4   1 58.0935 1.70646  10
   0   4   1 49.9912 1.71601  13
   0  -4  -1 52.4952 1.71929  13
   0   4   1 49.9584 1.73303   9
   0  -4  -1 51.8875 1.72615   9
   0  -4  -1 50.2425 1.70438  10
   0  -4  -1 48.2399 1.74129   1
   0   4   2 8.91594 0.44260   4
   0  -4  -2 8.80936 0.47756   4
   0  -4  -2 11.6278 0.43338  12
   0   4   2 9.58288 0.43108  12
   0  -4  -2 5.88727 0.47037  13
   0   4   2 5.11105 0.43311  13
   0  -4  -2 5.48732 0.45629   9
   0  -4  -2 7.61279 0.47771   1
   0  -4  -3 34.1117 1.25111   4
   0   4   3 34.7559 1.25007   4
   0  -4  -3 39.1704 1.24766  10
   0  -4  -3 36.2886 1.23598  12
   0   4   3 38.4709 1.28729  13
   0  -4  -3 37.4947 1.27901  13
   0  -4  -3 36.4604 1.28653   9
   0   4   3 35.5559 1.27658   1
   0  -4  -3 33.4063 1.27281   1
   0   4   4 408.974 12.3631  13
   0  -4  -4 416.522 12.3371  10
   0  -4  -4 378.807 12.3420   1
   0  -4  -4 401.825 12.3403   4
   0   4   5 1.12622 0.50519  13
   0   4   5 1.25141 0.39812   1
   0  -4  -5 1.89249 0.39065   1
   0  -4  -5 2.23448 0.37353   4
   0  -4  -5 2.07420 0.47807   7
   0  -4  -6 31.7255 1.17287   7
   0   4   6 31.1829 1.18797  13
   0   4   6 30.5253 1.09633   3
   0  -4  -6 28.6846 1.11508   1
   0  -4  -7 115.815 3.66058   7
   0  -4  -7 108.927 3.60631   1
   0   4   7 106.778 3.60840   3
   0   4   7 114.505 3.67057  13
   0   4   8 2.60256 0.42082  11
   0  -4  -8 2.68690 0.53376   7
   0   4   8 3.09764 0.40748   3
   0  -4  -8 3.20472 0.38880   1
   0   4   8 2.34239 0.56259  13
   0   4   9 15.6812 0.81705  13
   0  -4  -9 12.4864 0.80358   7
   0   4   9 13.7617 0.71261  11
   0  -4  -9 14.2738 0.71803   3
   0  -4  -9 13.4263 0.63456   1
   0   4   9 15.1301 0.67706   3
   0   4  10 132.908 4.38058  11
   0   4  10 133.462 4.39925   7
   0  -4 -10 136.226 4.41890   7
   0  -4 -10 130.030 4.31762   1
   0  -4 -10 134.540 4.36424   3
   0   4  10 130.938 4.41997  13
   0  -4 -10 137.680 4.42152  13
   0   4  11 45.8651 1.69429  11
   0  -4 -11 45.2585 1.71260   7
   0   4  11 49.2230 1.71877   7
   0  -4 -11 43.2643 1.57346   1
   0  -4 -11 43.9790 1.65173   3
   0   4  11 50.3628 1.77337  13
   0  -4 -11 51.0266 1.74123  13
   0   4  12 1.28387 0.53762  11
   0   4  12 2.17353 0.59661   7
   0  -4 -12 2.34180 0.61735   7
   0  -4 -12 0.83183 0.57800   3
   0  -4 -12 1.40168 0.61120  13
   0   4  12 1.55881 0.63690  13
   0   4  13 29.5668 1.19179  11
   0   4  13 27.0699 1.21171   7
   0  -4 -13 28.7858 1.25735   7
   0  -4 -13 29.0092 1.17556   3
   0   4  13 27.2932 1.03797   2
   0  -4 -13 30.6058 1.27058  13
   0   4  13 30.9065 1.25598  13
   0   4  14 0.61373 0.63896  11
   0   4  14 0.27259 0.64401   7
   0  -4 -14 0.41587 0.69723   7
   0  -4 -14 0.19259 0.57937   3
   0   4  14 1.55756 0.39560   2
   0  -4 -14-0.11147 0.65987  13
   0   4  14 1.88070 0.69391  13
   0   4  15 10.3878 0.87513  13
   0  -4 -15 10.2510 0.82504  13
   0  -4 -15 10.3114 0.85647   7
   0   4  15 9.76815 0.84640  11
   0   4  15 11.1532 0.53566   2
   0  -4 -15 9.82604 0.75957   3
   0   4  15 10.0373 0.86280   7
   0  -4 -16 9.38877 0.88615  13
   0   4  16 8.97079 0.88818  13
   0  -4 -16 9.00015 0.87817   7
   0   4  16 10.2443 0.85346  11
   0  -4 -16 7.93385 0.77257   3
   0   4  16 9.68548 0.49382   2
   0   4  16 9.32353 0.79510   7
   0   4  17 37.8307 1.57038  13
   0  -4 -17 41.1081 1.57299  13
   0  -4 -17 32.8327 1.55806   7
   0   4  17 34.0019 1.48952  11
   0   4  17 32.4610 1.49890   7
   0  -4 -17 33.0369 1.46836   3
   0  -4 -18 0.81593 0.80798  13
   0   4  18-0.88986 0.86003  13
   0  -4 -18 0.49990 0.85987   7
   0   4  18-0.01457 0.75193  11
   0  -4 -18-0.05971 0.69639   3
   0   4  18 1.10778 0.74295   7
   0   4  19 0.65638 0.87647  13
   0  -4 -19 1.16064 0.86783  13
   0  -4 -19 0.30437 0.86867   7
   0   4  19 0.80565 0.79150  11
   0  -4 -19 0.46935 0.72198   3
   0   4  19 0.52590 0.79259   7
   0  -4 -20 3.56886 0.97256   7
   0  -4 -20 4.72084 0.92877  13
   0   4  20 5.45112 0.95398  13
   0  -4 -20 4.06125 0.84194   3
   0   4  20 5.52854 0.88629   7
   0  -4 -21 1.35534 0.96872   7
   0  -4 -21-1.20271 0.95089  13
   0   4  21 0.87003 0.96252  13
   0  -4 -21-1.01039 0.83082   3
   0   4  21 0.03342 0.85977   7
   0  -4 -22 4.31909 1.09184   7
   0  -4 -22 4.25279 0.99392  13
   0   4  22 3.26818 1.00394  13
   0  -4 -22 1.62372 0.89818   3
   0   4  22 3.65067 0.95416   7
   0  -4 -23 41.1929 1.89001   7
   0   4  23 44.0087 1.89267  13
   0  -4 -23 43.2764 1.86354  13
   0   4  23 35.8668 1.83583   7
   0   4  23 36.6679 1.81784   8
   0  -4 -23 38.5702 1.73065   3
   0  -4 -24 5.84136 1.11938   7
   0   4  24 3.21552 1.11272  13
   0  -4 -24 4.09209 1.08993  13
   0  -4 -24 3.59191 0.94023   3
   0   4  24 2.66058 0.97474   8
   0   4  24 5.49204 1.05197   7
   0  -4 -25 5.17137 1.16042   7
   0   4  25 7.08750 1.17811  13
   0  -4 -25 6.09109 1.12544  13
   0   4  25 4.46561 1.06969   8
   0  -4 -26 11.0967 1.31211   7
   0   4  26 12.4245 1.30295  13
   0   4  26 8.70368 1.23053   8
   0  -4 -27 1.10517 1.22477   7
   0   4  27 2.34107 1.19284  13
   0   4  27 0.07250 1.08802   8
   0   4  28 1.09162 1.15558   8
   0  -4 -28 1.05664 1.23628   7
   0   4  29 6.30406 1.31621   8
   0  -4 -29 5.60970 1.37726   7
   0  -4 -29 7.18616 1.20887   3
   0   4  29 7.59420 1.28174   5
   0   4  30 3.36510 1.34351   8
   0  -4 -30 4.39911 1.28710  13
   0  -4 -30 4.65477 1.43342   7
   0   4  30 3.65966 1.27949   5
   0  -4 -30 2.41063 1.18144   3
   0  -4 -31 1.47692 1.37156  13
   0  -4 -31-0.44284 1.23274   3
   0   4  31-0.85872 1.43937  13
   0   4  31-0.46523 1.35862   8
   0   4  31-1.82533 1.33542   5
   0  -4 -32 4.23301 1.43458  13
   0  -4 -32 2.11358 1.26871   3
   0   4  32 3.25159 1.48699  13
   0   4  32 1.15524 1.40353   8
   0   4  32 2.39499 1.41764   5
   0  -4 -33 1.24164 1.42928  13
   0  -4 -33 2.10576 1.31825   3
   0   4  33 0.89589 1.47801  13
   0   4  33-1.42910 1.49876   8
   0   4  33-1.39162 1.46177   5
   0  -4 -34 0.97772 1.37331   3
   0   4  34 0.66314 1.53885   8
   0  -4 -34-2.24727 1.52324  13
   0   4  34-1.83669 1.50840   5
   0  -4 -35 2.61199 1.55459  13
   0  -4 -36 2.77250 1.56617  13
   0  -4 -36 5.94544 1.78543   9
   0  -4 -37 0.46734 1.62067  13
   0  -4 -37-2.04546 1.06434  14
   0  -4 -37 1.16446 1.79465   9
   0  -4 -38-0.41395 1.07197  14
   0  -4 -38-1.51497 1.73756  13
   0  -4 -39 0.74499 1.73985  13
   0   5 -41-2.77966 1.78219   9
   0  -5  40-0.99347 1.53056   6
   0  -5  39-1.27198 1.48422   6
   0  -5  38 1.12053 1.42625   6
   0  -5  37 1.50764 1.59810   5
   0  -5  37-0.05277 1.36872   6
   0   5 -37 2.04063 1.20763  13
   0  -5  36-0.05089 1.31351   6
   0  -5  36-0.41893 1.49268   5
   0   5 -36 1.41344 1.15546  13
   0  -5  35 0.49064 1.29508   6
   0  -5  35 1.23443 1.44538   5
   0   5 -35 2.71463 1.10627  13
   0  -5  34-0.52075 1.38255   5
   0  -5  34-0.85115 1.26641   6
   0  -5  34 2.11361 1.49492   8
   0   5 -34 1.58476 1.07833  13
   0  -5  33-1.83825 1.34945   5
   0  -5  33 0.04551 1.19820   6
   0  -5  33-0.12852 1.42081   8
   0   5 -33-1.95507 1.05895  13
   0  -5  32 5.82507 1.26012   6
   0   5 -32 6.45611 1.46492   7
   0  -5  32 5.81486 1.40533   5
   0  -5  32 7.22799 1.54731   8
   0   5 -32 4.82702 1.08005  13
   0  -5  31 4.54391 1.25729   6
   0   5 -31 6.58848 1.45800   7
   0  -5  31 4.82178 1.41724   8
   0   5 -31 7.42744 1.07422  13
   0  -5  30 4.14342 1.20171   6
   0   5 -30 3.93597 1.30240   7
   0  -5  30 3.54243 1.33930   8
   0  -5  29-0.79541 1.05730   6
   0   5 -29 0.48285 1.26556   7
   0   5 -29 0.78063 0.92391  13
   0  -5  29-0.85980 1.21695   8
   0   5 -28-1.00790 1.32396  11
   0   5 -28 0.30609 1.15308   7
   0  -5  28 0.46092 1.15251   8
   0   5 -28 2.88866 0.89212  13
   0   5 -27 6.94966 1.30601  11
   0   5 -27 7.69364 0.90702  13
   0  -5  27 4.27699 1.17165   8
   0   5 -26 1.63432 1.19987  11
   0  -5  26 0.22736 1.01964   5
   0   5 -26 3.14582 0.80408  13
   0  -5  26-1.51513 1.07879   8
   0   5 -25 13.1584 1.30764  11
   0  -5  25 11.1278 1.14094   5
   0   5 -25 13.1386 0.95573  13
   0  -5  25 10.9516 1.20866   8
   0   5 -24 0.82427 1.12374  11
   0  -5  24 0.46303 0.92631   5
   0   5 -24-0.61153 0.71218  13
   0  -5  24-0.40189 0.95111   8
   0   5 -23 4.55391 1.09826  11
   0  -5  23 6.95487 0.96581   5
   0   5 -23 6.82234 0.77164  13
   0  -5  23 5.39262 0.98097   8
   0   5 -22-0.19555 1.02830  11
   0  -5  22-0.88064 0.88245   5
   0   5 -22 1.75722 0.66735  13
   0   5 -22-0.64322 0.90274   7
   0  -5  22-0.97523 0.89011   8
   0   5 -21 46.3411 2.00204  11
   0  -5  21 40.7871 1.86871   5
   0   5 -21 46.0436 1.70995  13
   0   5 -21 46.5993 1.98841   8
   0   5 -21 45.7441 1.88991   7
   0  -5  21 43.3839 1.90224   8
   0   5 -20 35.5471 1.64351  11
   0  -5  20 32.9856 1.52481   5
   0   5 -20 33.7069 1.35358  13
   0   5 -20 35.6417 1.65966   8
   0   5 -20 34.3241 1.56666   7
   0  -5  20 34.1803 1.58137   8
   0   5 -19 1.98289 0.55124  13
   0  -5  19 0.74505 0.75970   5
   0   5 -19 0.81654 0.37290   2
   0   5 -19 1.72436 0.75401   7
   0   5 -19 1.22691 0.86153   8
   0  -5  19 1.32000 0.73953   8
   0   5 -19-0.08249 0.87788  11
   0  -5  18 0.16032 0.72802   5
   0   5 -18 2.56363 0.41374   2
   0   5 -18 3.58839 0.74540   7
   0  -5  18 1.52543 0.76429   8
   0   5 -18 1.60017 0.84342   8
   0   5 -18 2.62521 0.87342  11
   0   5 -17 25.7594 1.27096  11
   0   5 -17 25.4038 1.17900   7
   0  -5  17 22.0559 1.13230   8
   0   5 -17 24.1046 1.26811   8
   0  -5  17 24.6679 1.16275   5
   0   5 -16 29.2192 1.33201  11
   0  -5  16 26.8364 1.25029   5
   0  -5  16 27.4257 1.22147   6
   0   5 -16 26.1468 1.32833   8
   0  -5  15 7.43967 0.78535   5
   0  -5  15 8.74755 0.73927   6
   0   5 -15 8.94721 0.89187   8
   0   5 -14 48.2399 1.58466  13
   0   5 -14 48.8787 1.80255   8
   0  -5  14 46.9758 1.74711   5
   0  -5  14 42.9246 1.70443   6
   0   5 -14 43.6458 1.59938   2
   0   5 -14 45.3463 1.74816   5
   0  -5  13 38.5228 1.48362   6
   0  -5  13 37.4937 1.50053   5
   0   5 -13 39.9979 1.56482   8
   0   5 -13 36.7450 1.51129   5
   0   5 -13 39.8911 1.35708  13
   0   5 -12 7.05087 0.45208  13
   0   5 -12 7.53978 0.76085   8
   0  -5  12 9.14622 0.55104   1
   0   5 -12 8.59588 0.70748   5
   0  -5  12 7.01484 0.66889   6
   0   5 -11 34.9184 1.37885   8
   0  -5  11 32.5418 1.29404   6
   0  -5  11 32.3975 1.21967   1
   0   5 -11 34.3168 1.30903   5
   0   5 -10 145.074 4.76908  13
   0   5 -10 159.204 4.92438   8
   0  -5  10 148.594 4.83863   1
   0   5 -10 153.995 4.87531   5
   0  -5  10 149.151 4.87205   6
   0  -5   9 143.918 4.75814   6
   0   5  -9 144.876 4.75201   5
   0  -5   9 143.561 4.73530   1
   0   5  -9 152.617 4.79902   8
   0  -5   8 22.6102 0.98449   6
   0   5  -8 27.3332 1.00048   5
   0  -5   8 25.3350 0.98363   1
   0   5  -8 23.7153 1.06761   8
   0   5  -7 26.8508 1.08306   6
   0  -5   7 26.1315 1.04581   6
   0   5  -7 25.2740 1.04729   5
   0  -5   7 29.4182 1.04819   1
   0   5  -7 28.4352 1.10828   8
   0   5  -6 23.5362 0.99761   6
   0  -5   6 26.3393 0.97978   6
   0   5  -6 25.4077 1.03365   1
   0  -5   6 27.1028 0.99532   1
   0   5  -6 24.1332 1.04477   8
   0  -5   5 45.1323 1.59493   6
   0   5  -5 43.1202 1.59409   6
   0  -5   5 50.0065 1.61499   1
   0   5  -5 44.8469 1.62478   1
   0   5  -5 46.0555 1.61633   8
   0   5  -4 4.19476 0.55581   1
   0  -5   4 5.38806 0.50266   1
   0   5  -4 3.22530 0.42859   6
   0  -5   4 2.53948 0.39513   6
   0   5  -3 89.4128 3.02386   6
   0   5  -3 89.2871 3.03486   8
   0   5  -3 93.8265 3.06374   1
   0  -5   3 100.384 3.05459   1
   0   5  -3 94.7641 2.95987  13
   0  -5   3 88.2504 2.95553  13
   0   5  -2 12.2070 0.50382  13
   0   5  -2 13.3062 0.61346   8
   0   5  -2 10.9184 0.60045   6
   0   5  -2 10.5767 0.51547   9
   0   5  -2 11.7387 0.67609   1
   0  -5   2 13.7562 0.63294   1
   0  -5   1 704.969 21.9701   4
   0   5  -1 683.587 21.9395   9
   0   5  -1 702.450 21.9418  10
   0   5  -1 675.655 21.9611   8
   0  -5   1 670.610 21.9364   9
   0  -5   1 714.494 21.9788   1
   0  -5   1 691.902 21.9265  13
   0   5  -1 682.112 21.9261  13
   0  -5   0 1.86836 0.41893   4
   0  -5   0 2.76024 0.37515  13
   0   5   0 2.79405 0.38066  13
   0   5   0 2.16874 0.39108   9
   0  -5   0 2.02034 0.34053  10
   0   5   0 1.90857 0.32191  10
   0   5   0 2.60759 0.40388   8
   0  -5   0 1.71694 0.38304   9
   0  -5   0 2.39189 0.45651   1
   0  -5  -1 1044.05 33.8386   4
   0   5   1 1043.93 33.8373   4
   0   5   1 1090.11 33.8179  10
   0   5   1 1095.43 33.8209  12
   0  -5  -1 1022.18 33.8237  13
   0   5   1 1071.57 33.8250  13
   0  -5  -1 1062.12 33.8152  10
   0   5   1 1078.26 33.8316   9
   0   5   1 1034.91 33.8349   8
   0  -5  -1 1082.80 33.8316   9
   0  -5  -1 1058.56 33.8496   1
   0  -5  -2 134.118 4.37311   4
   0   5   2 136.918 4.37655   4
   0  -5  -2 139.261 4.35633  10
   0   5   2 119.958 4.35190  12
   0   5   2 143.155 4.35223  10
   0   5   2 134.572 4.36856  13
   0  -5  -2 136.703 4.37020  13
   0  -5  -2 129.314 4.37329   9
   0  -5  -2 137.855 4.39066   1
   0  -5  -3 3.95421 0.43913   4
   0   5   3 2.96458 0.40133   4
   0  -5  -3 4.44204 0.39648  12
   0   5   3 4.16225 0.40022  10
   0  -5  -3 4.76192 0.42259  10
   0   5   3 4.74145 0.46959  13
   0  -5  -3 5.00682 0.50555  13
   0  -5  -3 3.59769 0.46107   9
   0  -5  -3 3.90095 0.45989   1
   0   5   3 4.60035 0.48626   1
   0   5   4 48.0055 1.69211   4
   0  -5  -4 46.7479 1.70140   4
   0  -5  -4 51.0843 1.70180  10
   0  -5  -4 48.1663 1.68035  12
   0   5   4 48.9617 1.74618  13
   0  -5  -4 53.9280 1.74572  13
   0  -5  -4 49.8156 1.74401   9
   0  -5  -4 49.5965 1.73266   1
   0   5   4 50.7553 1.72913   1
   0  -5  -5 176.479 5.59842   4
   0   5   5 164.125 5.61682  13
   0  -5  -5 167.672 5.62200  13
   0  -5  -5 182.724 5.59463  10
   0  -5  -5 177.693 5.63210   9
   0   5   5 170.852 5.60053   1
   0  -5  -5 168.885 5.60162   1
   0   5   6 140.153 4.47921  13
   0  -5  -6 136.654 4.43953   4
   0  -5  -6 132.500 4.44000   1
   0   5   6 135.373 4.44547   1
   0  -5  -6 137.672 4.46843   7
   0   5   7 253.534 7.88459  13
   0   5   7 245.811 7.82774   3
   0  -5  -7 232.376 7.82797   1
   0  -5  -7 246.302 7.87584   7
   0   5   8 10.6406 0.67793  13
   0  -5  -8 7.95953 0.54898   1
   0   5   8 9.19025 0.55967   3
   0  -5  -8 8.49372 0.68557   7
   0   5   9 122.699 4.06158  13
   0  -5  -9 120.641 4.04906   7
   0   5   9 125.728 3.99494   3
   0  -5  -9 118.034 3.97592   1
   0   5  10 120.820 4.01891  13
   0  -5 -10 122.334 4.01117   7
   0   5  10 120.160 3.96650  11
   0   5  10 123.216 3.94432   3
   0  -5 -10 114.774 3.91590   1
   0  -5 -11 33.9368 1.14899  14
   0   5  11 35.0321 1.40842  13
   0  -5 -11 33.6619 1.41305   7
   0   5  11 33.7732 1.33717  11
   0   5  11 34.8297 1.29089   3
   0  -5 -11 33.5316 1.32565   3
   0  -5 -11 33.7159 1.24651   1
   0   5  12 3.37314 0.63548  11
   0  -5 -12 3.61933 0.68285   7
   0  -5 -12 3.61416 0.46706   1
   0  -5 -12 0.38485 0.60244   3
   0   5  12 7.60546 0.74614  13
   0   5  13 48.3530 1.89211  11
   0  -5 -13 51.9265 1.93318   7
   0  -5 -13 52.0861 1.87899   3
   0  -5 -13 52.2202 1.94712  13
   0   5  13 54.5764 1.97765  13
   0   5  14 0.07923 0.61413  11
   0   5  14 0.59372 0.69656   7
   0  -5 -14-0.72800 0.74066   7
   0   5  14-0.34512 0.42929   2
   0  -5 -14 0.78307 0.72069  13
   0   5  14-0.87824 0.79225  13
   0  -5 -15 220.628 6.87428  13
   0   5  15 217.563 6.87793  13
   0  -5 -15 209.404 6.85670   7
   0   5  15 204.738 6.81968  11
   0   5  15 205.119 6.83857   7
   0  -5 -15 202.315 6.79251   3
   0   5  15 204.679 6.69535   2
   0   5  16 1.02800 0.69962  11
   0  -5 -16-0.32509 0.80369   7
   0   5  16 0.18816 0.68904   7
   0   5  16 0.93670 0.41659   2
   0   5  16 1.90332 0.79480  13
   0  -5 -16 0.13313 0.71418  13
   0   5  17 8.79328 0.84882  11
   0  -5 -17 6.56389 0.93363   7
   0   5  17 7.86529 0.86878   7
   0  -5 -17 7.08634 0.80994   3
   0  -5 -17 11.0189 0.92211  13
   0   5  17 10.3274 0.99104  13
   0  -5 -18 7.64744 0.86372  13
   0   5  18 7.16416 0.97046  13
   0  -5 -18 5.30872 0.97175   7
   0   5  18 6.58738 0.87967  11
   0   5  18 5.78308 0.87031   7
   0  -5 -18 2.38346 0.72557   3
   0  -5 -19 12.2530 1.04156  13
   0   5  19 13.5979 1.09949  13
   0  -5 -19 12.5038 1.06720   7
   0   5  19 10.7802 0.99828  11
   0   5  19 10.0002 0.97637   7
   0  -5 -19 8.86662 0.89641   3
   0   5  20 36.6367 1.63848  13
   0  -5 -20 33.3517 1.57100  13
   0  -5 -20 30.9560 1.58841   7
   0   5  20 29.4150 1.50504  11
   0   5  20 30.0108 1.52159   7
   0   5  20 32.7942 1.13812   2
   0  -5 -20 29.9135 1.44870   3
   0   5  21 0.59054 1.03299  13
   0  -5 -21 0.67095 0.95250  13
   0  -5 -21-0.29587 1.03779   7
   0   5  21 0.29818 0.92176  11
   0   5  21-0.82839 0.93509   7
   0  -5 -21-2.31486 0.88502   3
   0  -5 -22 4.33882 1.06035  13
   0   5  22 2.49550 1.07536  13
   0   5  22 4.28779 0.96585   7
   0  -5 -22 3.46721 0.87771   3
   0  -5 -22 2.35244 1.02471   7
   0   5  23-0.08351 1.07242  13
   0  -5 -23-0.46823 0.98851  13
   0   5  23 0.68539 1.01470   7
   0  -5 -23-0.79413 0.85569   3
   0  -5 -23 0.12252 1.06778   7
   0   5  24 5.21999 1.07232   7
   0   5  24 5.15740 1.18435  13
   0  -5 -24 6.65573 1.11828  13
   0  -5 -24 7.07123 1.20133   7
   0   5  25 13.7087 1.27404   7
   0   5  25 12.1450 1.23335   8
   0   5  25 14.5999 1.36393  13
   0  -5 -25 16.5439 1.35744  13
   0  -5 -25 12.9246 1.33338   7
   0   5  26 26.2061 1.68809   8
   0   5  26 27.6422 1.68990   7
   0  -5 -26 32.6956 1.74531  13
   0   5  26 35.7298 1.83735  13
   0  -5 -26 31.4382 1.78900   7
   0   5  27 8.09852 1.24315   8
   0   5  27 12.1613 1.40072  13
   0  -5 -27 9.88647 1.40263   7
   0  -5 -28-0.02585 1.27574   7
   0  -5 -28-0.64749 1.06492   3
   0   5  28-0.66751 1.21995   8
   0  -5 -29-0.02703 1.36379   7
   0  -5 -29 1.30479 1.13578   3
   0   5  29 2.58105 1.26479   8
   0  -5 -30 0.73587 1.40951   7
   0  -5 -30-1.54403 1.16624   3
   0   5  30 0.22542 1.30120   8
   0  -5 -31 0.58861 1.39043  13
   0  -5 -31 1.02924 1.19660   3
   0   5  31 2.88297 1.48331  13
   0   5  31 1.38052 1.32500   5
   0   5  31 2.18127 1.37919   8
   0  -5 -32 1.48173 1.45059  13
   0  -5 -32-0.07361 1.28000   3
   0   5  32 1.53055 1.53175  13
   0   5  32-1.94142 1.44712   5
   0   5  32-0.52301 1.44437   8
   0  -5 -33 0.02561 1.29991   3
   0   5  33-0.03211 1.49854   8
   0   5  33 1.01418 1.49475   5
   0  -5 -33 1.83678 1.49305  13
   0  -5 -34 3.99797 1.57954  13
   0  -5 -34 4.21921 0.94440  14
   0  -5 -34 4.76953 1.40148   3
   0   5  34 3.08437 1.56044   8
   0   5  34 3.41191 1.52708   5
   0  -5 -35 1.84698 1.55937  13
   0  -5 -35 1.29797 1.70759   9
   0   5  35 0.97525 1.51903   5
   0  -5 -35 1.34460 0.91642  14
   0  -5 -36 5.23938 1.70191  13
   0  -5 -36 3.09742 0.97311  14
   0  -5 -36 7.66212 1.80176   9
   0  -5 -37 0.03452 0.95168  14
   0  -5 -37-2.78157 1.70747  13
   0  -5 -38 1.68532 1.74992  13
   0  -6  40 0.91380 1.54425   6
   0  -6  39 0.79895 1.48495   6
   0  -6  38-0.52463 1.41008   6
   0  -6  37 0.13346 1.39716   6
   0  -6  36 1.34085 1.37445   6
   0  -6  35 0.99518 1.27980   6
   0  -6  34 1.91966 1.26241   6
   0  -6  34-1.05134 1.53063   8
   0   6 -34 2.49105 1.03177  13
   0  -6  33 6.23980 1.30114   6
   0  -6  33 5.71600 1.54276   8
   0   6 -33 6.18210 1.06604  13
   0   6 -32-1.82658 1.42877   7
   0  -6  32-1.49124 1.21683   6
   0  -6  32-3.17291 1.47920   8
   0   6 -32 0.57462 0.94810  13
   0  -6  31 14.6608 1.40964   6
   0   6 -31 15.3270 1.55801   7
   0  -6  31 14.0777 1.53654   5
   0  -6  31 14.7711 1.63929   8
   0   6 -31 14.5186 1.17365  13
   0  -6  30 0.24700 1.12445   6
   0   6 -30 0.45659 1.31360   7
   0  -6  30 0.28497 1.32042   8
   0   6 -29 0.30980 1.38835  11
   0  -6  29 0.57367 1.07618   6
   0   6 -29 0.61781 1.23395   7
   0   6 -29 1.51488 0.87441  13
   0  -6  29-1.61102 1.27073   8
   0   6 -28 5.26546 1.38421  11
   0   6 -28 5.11535 1.23811   7
   0  -6  28 3.37995 1.09072   6
   0   6 -28 3.43287 0.87105  13
   0  -6  28 2.63610 1.27831   8
   0   6 -27 2.32792 1.26941  11
   0  -6  27 2.29601 1.00126   6
   0   6 -27 3.04882 1.13250   7
   0   6 -27 1.99125 0.78627  13
   0  -6  27 0.99731 1.14765   8
   0   6 -26 6.25773 1.24713  11
   0  -6  26 3.79187 0.97825   6
   0   6 -26 4.38393 0.75771  13
   0  -6  26 2.57067 1.07716   8
   0   6 -25 4.70063 1.20839  11
   0  -6  25 3.63186 1.00402   5
   0   6 -25 3.88169 0.75681  13
   0  -6  25 3.79219 1.07464   8
   0   6 -24 6.25784 1.18129  11
   0  -6  24 7.66453 1.02842   5
   0   6 -24 7.95850 0.77758  13
   0  -6  24 7.07865 1.08134   8
   0   6 -23 0.77570 1.11813  11
   0  -6  23 0.46482 0.90900   5
   0   6 -23 2.00690 0.67548  13
   0  -6  23 1.79391 0.93129   8
   0   6 -23-0.04162 1.09498   8
   0   6 -22 10.3356 1.17009  11
   0  -6  22 9.05016 0.99338   5
   0   6 -22 8.12856 0.73445  13
   0  -6  22 7.55521 1.02966   8
   0   6 -22 7.37089 1.11788   8
   0   6 -21 5.17666 0.63252  13
   0  -6  21 3.75423 0.88411   5
   0  -6  21 3.92040 0.81643   6
   0   6 -21 5.72027 1.04012  11
   0   6 -21 5.70400 0.48609   2
   0   6 -21 5.25427 1.06723   8
   0   6 -21 3.36917 0.91506   7
   0  -6  21 4.85129 0.92147   8
   0   6 -20 33.2350 1.28632  13
   0  -6  20 33.0990 1.52319   5
   0  -6  20 31.5046 1.44520   6
   0   6 -20 31.5064 1.61248  11
   0   6 -20 33.8820 1.21345   2
   0  -6  20 31.0630 1.54476   8
   0   6 -20 31.7414 1.51718   7
   0   6 -20 32.4931 1.63180   8
   0   6 -19 2.28118 0.54167  13
   0  -6  19 0.31860 0.74716   6
   0  -6  19 0.70254 0.73572   5
   0   6 -19-0.47032 0.91410  11
   0   6 -19 0.70854 0.46065   2
   0  -6  19-0.38604 0.80471   8
   0   6 -19 3.34357 0.81724   7
   0   6 -19 1.86644 0.89367   8
   0   6 -18 4.33306 0.50536  13
   0   6 -18 2.28195 0.89304  11
   0  -6  18 1.45672 0.73734   6
   0   6 -18 2.80788 0.51025   2
   0  -6  18 0.69992 0.75717   8
   0   6 -18 1.34654 0.87590   8
   0  -6  17 17.6431 1.11983   8
   0   6 -17 19.6429 1.21048   8
   0   6 -17 20.6087 1.20916  11
   0  -6  17 19.2524 1.06005   6
   0   6 -16 1.76312 0.77548   8
   0   6 -16 0.93273 0.69153   5
   0  -6  16 1.50744 0.66251   6
   0   6 -15 41.8804 1.69225   8
   0  -6  15 39.2611 1.59659   6
   0   6 -14 53.6347 1.91611   2
   0   6 -14 56.0803 2.09982   8
   0   6 -14 56.6946 2.01594   5
   0  -6  14 53.9362 2.00168   6
   0   6 -13 28.7500 0.98512  13
   0  -6  13 25.8885 1.19385   6
   0   6 -13 27.9583 1.28563   8
   0   6 -13 27.2515 1.21247   5
   0   6 -12 294.644 9.66432  13
   0  -6  12 316.845 9.75172   1
   0   6 -12 314.401 9.83653   8
   0   6 -12 311.892 9.78677   5
   0  -6  12 300.775 9.78354   6
   0  -6  11 12.1414 0.66269   1
   0   6 -11 10.0492 0.85198   8
   0   6 -11 11.5956 0.76598   5
   0  -6  11 9.14394 0.75509   6
   0  -6  10 12.4423 0.75656   6
   0   6 -10 13.8741 0.76483   5
   0   6 -10 12.6076 0.84795   8
   0  -6  10 14.2604 0.69776   1
   0   6  -9 187.736 6.04783   5
   0  -6   9 181.163 6.05346   6
   0   6  -9 188.284 6.09746   8
   0  -6   9 188.029 6.04383   1
   0   6  -8 27.8411 1.14386   6
   0  -6   8 27.9675 1.12092   6
   0   6  -8 29.2388 1.13238   5
   0   6  -8 27.0611 1.16404   8
   0  -6   8 29.5771 1.12823   1
   0  -6   7 21.4516 0.91300   6
   0   6  -7 21.8358 0.93028   6
   0   6  -7 21.3369 0.97612   8
   0  -6   7 22.8448 0.94006   1
   0   6  -6 104.666 3.50546   6
   0  -6   6 105.232 3.50249   6
   0   6  -6 104.608 3.52437   8
   0  -6   6 110.513 3.52706   1
   0  -6   5 16.8317 0.76178   6
   0   6  -5 17.7621 0.77329   6
   0  -6   5 15.6822 0.81952   1
   0   6  -5 14.5338 0.84691   1
   0   6  -5 17.7264 0.82140   8
   0  -6   4 639.131 20.2676   6
   0   6  -4 631.538 20.2668   6
   0  -6   4 681.365 20.2911   1
   0   6  -4 635.293 20.2896   1
   0   6  -4 621.814 20.1953  13
   0   6  -4 638.192 20.2785   8
   0   6  -3 11.9783 0.51508  13
   0  -6   3 11.7206 0.69089   1
   0   6  -3 10.6833 0.72673   1
   0   6  -3 13.2043 0.64705   6
   0   6  -3 11.2002 0.55519   9
   0   6  -3 13.0321 0.67727   8
   0   6  -2 95.0281 3.12789   6
   0   6  -2 90.7588 3.13578   8
   0   6  -2 99.7274 3.09943   9
   0   6  -2 91.7157 3.16814   1
   0  -6   2 102.645 3.16673   1
   0   6  -2 98.7331 3.07633  13
   0  -6   2 86.4842 3.07431  13
   0  -6   1 55.2505 1.94889   1
   0  -6   1 56.7240 1.85379  15
   0   6  -1 52.4054 1.88402  10
   0   6  -1 58.0242 1.89105   9
   0   6  -1 57.8548 1.93299   8
   0  -6   1 55.2853 1.88269   9
   0  -6   1 51.7903 1.92913   4
   0  -6   1 57.2099 1.87218  13
   0   6  -1 56.7107 1.87462  13
   0   6   0 2.57253 0.45954   4
   0  -6   0 0.91856 0.44174   4
   0  -6   0 1.91182 0.37225  13
   0   6   0 2.26237 0.40105  13
   0   6   0 3.39995 0.38979  10
   0   6   0 1.89775 0.43852   9
   0  -6   0 1.41933 0.39579   9
   0  -6   0 2.19316 0.49557   1
   0   6   1 4.94661 0.48358   4
   0  -6  -1 4.43362 0.48443   4
   0   6   1 3.56784 0.39952  10
   0   6   1 4.23433 0.44966  12
   0  -6  -1 4.32146 0.45413  13
   0   6   1 3.89209 0.42361  13
   0   6   1 5.88955 0.47626   8
   0   6   1 3.44098 0.51078   9
   0  -6  -1 5.70831 0.41078  10
   0  -6  -1 3.98817 0.46329   9
   0  -6  -1 4.60812 0.51215   1
   0   6   2 229.956 7.18650   4
   0  -6  -2 198.467 7.19070   4
   0   6   2 214.912 7.16567  12
   0   6   2 234.093 7.16095  10
   0  -6  -2 222.553 7.18185  13
   0   6   2 221.537 7.17579  13
   0  -6  -2 224.955 7.16284  10
   0  -6  -2 236.290 7.18933   9
   0   6   2 216.654 7.18478   9
   0  -6  -2 225.927 7.20314   1
   0   6   3 257.937 8.31879   4
   0  -6  -3 245.210 8.32445   4
   0   6   3 259.355 8.29942  12
   0  -6  -3 274.060 8.30478  10
   0   6   3 271.557 8.30169  10
   0  -6  -3 267.624 8.29990  12
   0  -6  -3 247.243 8.32434  13
   0   6   3 245.220 8.32299  13
   0  -6  -3 260.818 8.33166   9
   0  -6  -3 256.202 8.33884   1
   0   6   3 249.431 8.33707   1
   0  -6  -4 17.9214 0.76661   4
   0   6   4 17.3401 0.75568   4
   0  -6  -4 18.4376 0.74557  12
   0  -6  -4 18.3378 0.75134  10
   0   6   4 16.1088 0.78800  13
   0  -6  -4 14.3821 0.78056  13
   0  -6  -4 14.7953 0.80869   9
   0   6   4 16.8748 0.79618   1
   0  -6  -4 17.9037 0.80469   1
   0   6   5 12.2115 0.59308   4
   0  -6  -5 9.05477 0.62231   4
   0  -6  -5 10.6095 0.55320  12
   0  -6  -5 9.97379 0.55768  10
   0  -6  -5 9.52611 0.63220  13
   0   6   5 10.9908 0.66076  13
   0  -6  -5 8.74924 0.65689   9
   0   6   5 10.4064 0.62601   1
   0  -6  -5 9.10680 0.61532   1
   0  -6  -6 133.774 4.35006   4
   0  -6  -6 135.570 4.34941  10
   0  -6  -6 130.381 4.39743   9
   0  -6  -6 133.319 4.35990   1
   0  -6  -6 132.075 4.39149  13
   0   6   6 130.863 4.39847  13
   0  -6  -7 3.01819 0.57959  13
   0   6   7 3.78505 0.61463  13
   0  -6  -7 4.11252 0.54241   4
   0  -6  -7 4.24032 0.51529   1
   0   6   8 6.74455 0.73011  13
   0  -6  -8 8.00360 0.61362   4
   0  -6  -8 7.61366 0.61011   1
   0   6   8 9.00461 0.59944   3
   0  -6  -8 8.88493 0.74132   7
   0   6   9 22.3437 1.03525  13
   0   6   9 21.2425 0.91466   3
   0  -6  -9 20.2864 0.92703   1
   0  -6  -9 22.6282 1.02344   7
   0   6  10 100.659 3.28880  13
   0  -6 -10 95.7203 3.27129   7
   0   6  10 94.5891 3.20217   3
   0  -6 -10 94.3745 3.19563   1
   0   6  11 0.33354 0.51675  11
   0  -6 -11 1.60001 0.64824   7
   0   6  11 1.53900 0.73370  13
   0  -6 -11-0.67620 0.50152   1
   0   6  11 0.97961 0.50319   3
   0   6  12 75.2702 2.42599  13
   0  -6 -12 61.9753 2.36441   7
   0   6  12 66.7857 2.33602  11
   0   6  12 65.7508 2.29625   3
   0  -6 -12 63.7137 2.25481   1
   0   6  13 19.8981 1.07155  13
   0  -6 -13 19.3707 1.02297   7
   0   6  13 16.6262 0.89844  11
   0  -6 -13 18.3539 0.81624   1
   0  -6 -13 16.7523 0.63638  14
   0   6  14 0.86792 0.66149  11
   0  -6 -14 1.01752 0.74603   7
   0   6  14 1.95633 0.83558  13
   0  -6 -14 0.52561 0.29191  14
   0  -6 -15 25.9131 1.23535  13
   0   6  15 25.5147 1.26538  13
   0   6  15 26.2372 1.21984   7
   0  -6 -15 23.4653 1.22706   7
   0   6  15 21.5602 1.16306  11
   0  -6 -15 22.6890 1.13104   3
   0   6  15 25.4483 1.00412   2
   0  -6 -15 23.3549 0.87865  14
   0   6  16 19.6071 1.09024  11
   0   6  16 18.8549 1.10580   7
   0  -6 -16 18.2015 1.13477   7
   0   6  16 19.7232 0.86911   2
   0  -6 -16 16.4934 1.04500   3
   0  -6 -16 23.5001 1.19332  13
   0   6  16 22.0500 1.21227  13
   0  -6 -17 12.4416 0.99806  13
   0   6  17 12.3273 1.04757  13
   0  -6 -17 10.2457 0.97262   7
   0   6  17 10.3977 0.92442  11
   0  -6 -17 9.27454 0.87368   3
   0   6  17 8.36431 0.88599   7
   0   6  18 5.20651 0.87703  11
   0  -6 -18 6.10018 0.95717   7
   0   6  18 6.70207 0.89136   7
   0  -6 -18 1.79652 0.75711   3
   0   6  18 7.28508 0.99071  13
   0  -6 -18 6.86744 0.94543  13
   0   6  19 27.2920 1.41528  13
   0  -6 -19 24.5819 1.35033  13
   0  -6 -19 25.8460 1.39765   7
   0   6  19 21.6214 1.27090  11
   0  -6 -19 23.7958 1.23622   3
   0   6  19 24.6215 1.27852   7
   0   6  20 3.30827 1.02170  13
   0  -6 -20 2.53260 0.96851  13
   0  -6 -20-0.27456 0.97997   7
   0   6  20 1.80648 0.44601   2
   0  -6 -20-1.17537 0.80715   3
   0   6  20 2.52867 0.86543   7
   0   6  20 3.30666 0.87740  11
   0  -6 -21 0.90055 1.00185  13
   0   6  21-1.84150 1.05229  13
   0   6  21-0.99274 0.92014  11
   0   6  21-0.24061 0.43032   2
   0  -6 -21-1.63418 0.88769   3
   0   6  21 0.05369 0.91895   7
   0   6  22 4.21082 1.09059  13
   0  -6 -22 4.81214 1.08237  13
   0  -6 -22 4.48137 1.09404   7
   0   6  22 2.48946 1.03257  11
   0  -6 -22 3.16265 0.92493   3
   0   6  22 3.24804 0.44088   2
   0   6  22 3.72688 1.00149   7
   0   6  23 1.67724 1.00313  11
   0  -6 -23 1.35496 1.11751   7
   0   6  23 2.97604 1.12292  13
   0  -6 -23 2.20046 1.05022  13
   0   6  23 1.37537 0.99762   7
   0  -6 -24 2.48493 1.19034   7
   0   6  24 2.81414 1.18598  13
   0  -6 -24 3.99000 1.13189  13
   0   6  24 1.54683 1.10681   7
   0  -6 -25 18.5645 1.46959   7
   0  -6 -25 14.8632 1.41610  13
   0   6  25 20.0492 1.49670  13
   0   6  25 18.8454 1.37559   7
   0  -6 -26 2.69905 1.24696   7
   0   6  26 2.60722 1.14814   7
   0  -6 -26 2.67844 1.19541  13
   0   6  26 2.66327 1.25974  13
   0  -6 -27 0.63410 1.29607   7
   0  -6 -27 0.90937 1.04403   3
   0   6  27-0.72647 1.21563   7
   0   6  27 1.57881 1.13293   8
   0  -6 -27 3.31352 1.18190  13
   0   6  27 0.23274 1.27321  13
   0  -6 -28 11.7984 1.49574   7
   0  -6 -28 10.6386 1.25063   3
   0   6  28 11.6777 1.40130   8
   0   6  28 12.7353 1.42515   7
   0   6  28 13.4039 1.54861  13
   0   6  29 3.62523 1.28078   8
   0  -6 -29 5.06676 1.18845   3
   0  -6 -29 4.34896 1.39964   7
   0  -6 -30-0.49797 1.16865   3
   0  -6 -30-0.08255 0.74427  14
   0   6  30 0.88485 1.31669   8
   0  -6 -30 2.82636 1.42596   7
   0  -6 -31-0.21322 1.21917   3
   0  -6 -31-0.46889 0.76278  14
   0   6  31-0.56688 1.33867   8
   0  -6 -32-1.27163 1.50765  13
   0  -6 -32 1.01655 0.78120  14
   0  -6 -32-0.19785 1.26881   3
   0   6  32 0.22658 1.39996   5
   0   6  32 0.24979 1.45374   8
   0  -6 -33 0.84686 1.54476  13
   0  -6 -33 1.56373 0.84007  14
   0  -6 -33-0.72348 1.37864   3
   0   6  33 0.29530 1.45052   5
   0   6  33 1.49962 1.52424   8
   0  -6 -34 0.39026 1.58888  13
   0  -6 -34-0.12459 0.85158  14
   0  -6 -34-1.61626 1.40286   3
   0   6  34-2.27626 1.60821   8
   0   6  34 0.49258 1.50221   5
   0  -6 -35 1.21420 1.60379  13
   0  -6 -35 1.06698 1.66162   9
   0   6  35-0.16058 1.51953   5
   0  -6 -35 1.11402 0.84414  14
   0  -6 -36-0.76887 1.69538  13
   0  -6 -36 1.44012 0.86266  14
   0  -6 -37 0.30080 0.88273  14
   0  -6 -37 1.62711 1.71774  13
   0  -7  40 0.56550 1.54762   6
   0  -7  39-0.52023 1.50782   6
   0  -7  38-0.58787 1.44835   6
   0  -7  37 0.51453 1.37787   6
   0  -7  36 4.31554 1.41212   6
   0  -7  35-0.17680 1.29884   6
   0  -7  34 2.38936 1.24781   6
   0  -7  33 1.68359 1.46637   8
   0  -7  33 1.74086 1.22398   6
   0  -7  32-1.51869 1.47650   8
   0   7 -32-0.39655 1.38454   7
   0  -7  32-0.72572 1.20113   6
   0   7 -31 0.05044 1.34587   7
   0  -7  31 0.83026 1.15869   6
   0  -7  31 0.36403 1.33646   8
   0   7 -31 0.50887 0.86589  13
   0  -7  30 11.2136 1.34279   6
   0  -7  30 13.4791 1.57061   8
   0   7 -30 14.7834 1.48634   7
   0   7 -30 13.1104 1.04692  13
   0  -7  29 0.44535 1.14597   6
   0   7 -29 1.48259 1.25582   7
   0   7 -29 1.87032 0.82207  13
   0  -7  29-0.50050 1.35616   8
   0   7 -28 0.38111 1.38298  11
   0  -7  28-0.07786 1.06122   6
   0   7 -28 0.04343 1.22877   7
   0   7 -28 1.09982 0.78357  13
   0  -7  28-2.10154 1.27209   8
   0   7 -27 12.3751 1.45607  11
   0   7 -27 6.95821 1.26270   7
   0  -7  27 7.05264 1.14782   6
   0   7 -27 8.47806 0.85456  13
   0  -7  27 6.38463 1.28853   8
   0   7 -26 0.32132 1.22059  11
   0  -7  26 3.71914 0.98119   6
   0   7 -26 2.47882 0.68765  13
   0   7 -26 0.25404 1.05515   7
   0  -7  26 1.87183 1.10394   8
   0   7 -25 0.98949 1.19487  11
   0  -7  25 2.12115 0.92012   6
   0   7 -25 0.79001 0.66064  13
   0  -7  25 0.44115 1.01806   8
   0   7 -24 6.15420 0.68813  13
   0   7 -24 4.36191 1.14790   8
   0  -7  24 5.56283 1.06844   8
   0   7 -24 5.70011 1.17721  11
   0   7 -23-0.92586 0.60562  13
   0   7 -23-1.20276 0.47361   2
   0   7 -23-0.86015 1.08085   8
   0  -7  23-0.31711 0.94883   8
   0   7 -23-0.81001 1.09884  11
   0   7 -22 1.39943 0.58871  13
   0   7 -22 0.91657 0.51809   2
   0  -7  22 0.56424 0.90783   8
   0   7 -22 1.19142 1.10977   8
   0   7 -22-0.56622 1.09835  11
   0   7 -21 2.64418 0.55575  13
   0   7 -21 1.24480 1.08608  11
   0   7 -21 1.66922 0.54070   2
   0   7 -21-0.74310 1.04988   8
   0  -7  21 0.34522 0.90813   8
   0   7 -20 5.20568 0.56106  13
   0  -7  20 3.07594 0.82177   6
   0   7 -20 3.77323 1.00609  11
   0   7 -20 5.10275 0.59644   2
   0  -7  20 4.47197 0.90496   8
   0   7 -20 5.36639 1.05054   8
   0   7 -19 7.57565 0.58017  13
   0  -7  19 7.64051 0.89773   6
   0   7 -19 9.59214 1.02593  11
   0   7 -19 7.25246 0.64540   2
   0  -7  19 6.98398 0.92517   8
   0   7 -19 9.05153 1.07129   8
   0   7 -18 20.1698 0.84079  13
   0  -7  18 21.1666 1.08041   6
   0   7 -18 21.0314 1.22524  11
   0   7 -18 20.4042 1.23579   8
   0  -7  18 18.0456 1.12428   8
   0   7 -18 20.0177 0.92580   2
   0   7 -17 3.73249 0.43975  13
   0  -7  17 3.85475 0.72578   8
   0   7 -17 4.03504 0.88615   8
   0   7 -17 4.75769 0.76554   5
   0  -7  17 4.20617 0.75551   6
   0  -7  16 6.52665 0.78262   8
   0   7 -16 5.13704 0.88642   8
   0   7 -16 5.13919 0.76212   5
   0  -7  16 5.28258 0.72115   6
   0   7 -15 7.66866 0.86918   8
   0  -7  15 7.26368 0.72620   6
   0   7 -14 18.0722 1.04195   8
   0  -7  14 15.2640 0.94355   6
   0  -7  13 76.5195 2.52039   1
   0   7 -13 72.0424 2.62862   8
   0   7 -13 71.4387 2.54540   5
   0  -7  13 72.0112 2.56419   6
   0  -7  12 1.58735 0.52609   1
   0   7 -12 1.87071 0.71139   8
   0   7 -12 2.33192 0.62550   5
   0  -7  12 2.77941 0.63029   6
   0  -7  11 14.7711 0.86584   6
   0   7 -11 16.8904 0.89286   5
   0   7 -11 14.7335 0.93734   8
   0  -7  11 15.5199 0.83966   1
   0  -7  10 37.3214 1.47833   6
   0   7 -10 38.5378 1.48351   5
   0   7 -10 40.6941 1.56401   8
   0  -7  10 39.7930 1.47616   1
   0   7  -9 46.4264 1.68472   6
   0  -7   9 45.8486 1.68947   6
   0   7  -9 45.9220 1.67389   5
   0   7  -9 46.6847 1.74341   8
   0  -7   9 46.5334 1.69536   1
   0   7  -8 158.367 5.23295   6
   0  -7   8 160.219 5.22886   6
   0   7  -8 157.029 5.26361   8
   0  -7   8 163.560 5.24059   1
   0  -7   7-0.54118 0.51376   1
   0  -7   6 114.167 3.84511   6
   0   7  -6 119.364 3.85356   6
   0  -7   6 118.797 3.87027   1
   0   7  -6 113.627 3.87199   8
   0  -7   5 349.042 11.0527   6
   0   7  -5 351.464 11.0535   6
   0   7  -5 352.084 11.0740   1
   0  -7   5 374.381 11.0788   1
   0   7  -5 330.415 10.9551  13
   0   7  -5 350.322 11.0695   8
   0   7  -4 1.05424 0.30007  13
   0   7  -4 1.11575 0.56058   1
   0  -7   4 1.78628 0.54616   1
   0   7  -4 2.15436 0.50236   6
   0   7  -4 1.57844 0.38155   9
   0   7  -4 2.66822 0.53637   8
   0   7  -3 1.99403 0.34253  13
   0  -7   3 1.52320 0.32819  13
   0  -7   3 2.18967 0.52670   1
   0   7  -3 2.83924 0.59148   1
   0   7  -3 1.76771 0.50237   6
   0   7  -3 2.12175 0.41407   9
   0   7  -3 2.32536 0.52256   8
   0   7  -2 46.9778 1.57366   6
   0   7  -2 44.5775 1.52965   9
   0   7  -2 43.0483 1.57902   8
   0   7  -2 40.6094 1.52328  10
   0  -7   2 49.4311 1.62147   1
   0   7  -2 48.2654 1.62741   1
   0  -7   2 41.1881 1.47986  13
   0   7  -2 41.7029 1.48769  13
   0  -7   1 51.3387 1.77081   1
   0  -7   1 48.9282 1.65434  15
   0  -7   1 48.1680 1.69321   9
   0   7  -1 49.5536 1.70038  10
   0   7  -1 47.5015 1.74670   8
   0   7  -1 49.1437 1.70438   9
   0  -7   1 47.5961 1.73658   4
   0   7  -1 51.9608 1.74953   4
   0  -7   1 49.5476 1.67795  13
   0   7  -1 48.7084 1.68845  13
   0  -7   0 64.0153 2.16813   1
   0   7   0 62.6338 2.09289  13
   0  -7   0 62.0016 2.09598  13
   0  -7   0 64.0229 2.04471  15
   0   7   0 61.5249 2.09198  10
   0   7   0 61.3288 2.12316   9
   0   7   0 65.9337 2.14510   8
   0  -7   0 56.2953 2.10438   9
   0   7   0 63.0354 2.14860   4
   0  -7   0 61.3665 2.13786   4
   0   7   1 181.343 5.96577  13
   0  -7  -1 185.086 5.97490  13
   0   7   1 186.179 6.00202   4
   0  -7  -1 189.547 5.99885   4
   0   7   1 189.792 5.96333  10
   0   7   1 182.832 5.97193  12
   0   7   1 187.771 5.99765   8
   0  -7  -1 182.650 5.98648   9
   0  -7  -1 189.672 5.96361  10
   0   7   1 175.404 5.98532   9
   0  -7  -1 178.802 6.01237   1
   0  -7  -2 16.3833 0.81860   1
   0   7   2 16.2333 0.71874  13
   0  -7  -2 15.8194 0.74354  13
   0   7   2 15.0935 0.59535  15
   0   7   2 16.0759 0.70950  10
   0   7   2 15.4224 0.71555  12
   0   7   2 17.7976 0.76721   9
   0  -7  -2 14.7905 0.75202   9
   0   7   2 17.1803 0.77770   8
   0  -7  -2 15.4112 0.71948  10
   0   7   2 17.1093 0.76424   4
   0  -7  -2 17.4100 0.79361   4
   0  -7  -3 48.0812 1.65420  13
   0   7   3 48.4337 1.62787  13
   0   7   3 45.7734 1.63781   4
   0  -7  -3 47.4445 1.66681   4
   0  -7  -3 46.4318 1.60624  10
   0   7   3 44.5928 1.60324  10
   0   7   3 44.2566 1.61435  12
   0  -7  -3 46.2257 1.66163   9
   0  -7  -3 43.0190 1.66966   1
   0   7   3 47.0751 1.66281   1
   0  -7  -4 10.4457 0.67771  13
   0   7   4 11.0905 0.63265  13
   0  -7  -4 10.5390 0.64897   4
   0   7   4 11.1726 0.64671   4
   0  -7  -4 10.8384 0.60215  12
   0  -7  -4 11.2526 0.61695  10
   0   7   4 10.8908 0.58243  10
   0  -7  -4 11.2992 0.70858   9
   0   7   4 9.71943 0.65155   1
   0  -7  -4 10.9168 0.68173   1
   0  -7  -5 37.5299 1.56428  13
   0   7   5 40.6083 1.56313  13
   0  -7  -5 42.2764 1.53441   4
   0   7   5 45.2609 1.52503   4
   0  -7  -5 40.9558 1.50302  10
   0  -7  -5 42.5812 1.50264  12
   0  -7  -5 42.4131 1.56789   9
   0  -7  -5 42.3405 1.55369   1
   0   7   5 43.7721 1.57836   1
   0  -7  -6 94.2010 3.09108   1
   0   7   6 93.4745 3.11321  13
   0  -7  -6 95.5948 3.11722  13
   0   7   6 88.2606 2.95157  14
   0  -7  -6 96.3312 3.07105  10
   0  -7  -6 92.6546 3.04393  12
   0  -7  -6 97.1362 3.12648   9
   0  -7  -6 88.6904 3.08089   4
   0  -7  -7 6.16305 0.56868  10
   0  -7  -7 6.20938 0.68820  13
   0   7   7 7.93627 0.74182  13
   0  -7  -7 7.07601 0.70457   9
   0  -7  -7 8.28599 0.62953   1
   0  -7  -8 5.55805 0.62776   4
   0  -7  -8 7.54567 0.60653  10
   0  -7  -8 6.53131 0.69892   9
   0  -7  -8 8.68836 0.62001   1
   0   7   8 7.45836 0.71960  13
   0  -7  -8 5.96948 0.69495  13
   0   7   9 84.6884 2.86814  13
   0  -7  -9 82.5546 2.80245   4
   0  -7  -9 82.4607 2.79907   1
   0   7   9 80.9188 2.78691   3
   0   7  10 15.3203 0.94018  13
   0  -7 -10 11.3862 0.75699   4
   0  -7 -10 11.2458 0.72309   1
   0   7  10 13.6036 0.72330   3
   0  -7 -10 11.3253 0.88597   7
   0   7  11 69.7667 2.38027  13
   0  -7 -11 63.3814 2.33861   7
   0  -7 -11 65.7759 2.26971   4
   0  -7 -11 62.0174 2.24154   1
   0   7  11 63.4928 2.25006   3
   0   7  12 2.15882 0.61765  11
   0  -7 -12 2.10771 0.74907   7
   0   7  12 1.85326 0.81842  13
   0   7  12 1.90744 0.56078   3
   0  -7 -12 1.71352 0.52402   1
   0   7  13 7.49158 0.88045  13
   0  -7 -13 6.18520 0.84360   7
   0   7  13 5.81688 0.69371  11
   0   7  13 5.03813 0.65531   3
   0  -7 -13 5.22174 0.62738   1
   0   7  14 21.7784 1.11592  11
   0  -7 -14 24.3109 1.22431   7
   0  -7 -14 22.6951 0.98849   1
   0   7  14 26.2157 1.27347  13
   0   7  15 6.09918 0.76264  11
   0  -7 -15 5.03338 0.83051   7
   0   7  15 6.97947 0.76472   7
   0   7  15 5.72131 0.87365  13
   0  -7 -15 9.28653 0.84502  13
   0   7  16 0.93058 0.70197  11
   0   7  16 1.11156 0.75427   7
   0  -7 -16 0.40489 0.83302   7
   0   7  16 0.47386 0.56400   2
   0  -7 -16 2.37022 0.82356  13
   0   7  16 1.43109 0.85649  13
   0   7  17-0.15771 0.74089  11
   0   7  17-1.50782 0.81705   7
   0  -7 -17-0.68831 0.90109   7
   0  -7 -17 0.76142 0.87064  13
   0   7  17 1.11981 0.92082  13
   0   7  18 18.8236 1.12959  11
   0  -7 -18 17.9890 1.21664   7
   0   7  18 17.4078 1.15060   7
   0   7  18 19.4928 1.27810  13
   0  -7 -18 19.2212 1.22915  13
   0   7  19 10.2292 0.95875  11
   0   7  19 8.74224 0.98318   7
   0  -7 -19 9.79133 1.08155   7
   0  -7 -19 9.67207 1.05899  13
   0   7  19 10.6583 1.10958  13
   0  -7 -19 8.76736 0.51206  14
   0  -7 -20 13.8257 0.66644  14
   0   7  20 17.3231 1.25963  13
   0  -7 -20 15.4095 1.19372  13
   0  -7 -20 14.2202 1.21532   7
   0   7  20 13.1985 1.08243  11
   0   7  20 15.2378 0.77294   2
   0   7  20 14.7686 1.13722   7
   0  -7 -21 13.1450 0.69971  14
   0  -7 -21 17.4005 1.26585  13
   0   7  21 17.6668 1.32366  13
   0  -7 -21 13.9584 1.27475   7
   0   7  21 13.4436 1.12937  11
   0   7  21 15.7212 0.75595   2
   0  -7 -21 11.6599 1.04993   3
   0   7  21 13.1141 1.18820   7
   0  -7 -22 11.6982 0.68913  14
   0   7  22 14.3831 1.32369  13
   0  -7 -22 16.5668 1.27027  13
   0  -7 -22 12.7314 1.27243   7
   0   7  22 13.8143 1.16455  11
   0   7  22 12.8923 0.70067   2
   0   7  22 11.3930 1.19460   7
   0  -7 -23 0.46203 0.48921  14
   0   7  23-0.96218 1.15381  13
   0  -7 -23 0.87409 1.08852  13
   0  -7 -23 1.24378 1.08255   7
   0   7  23 0.95773 1.01955  11
   0   7  23 0.51935 0.46091   2
   0   7  23 1.03512 1.03101   7
   0  -7 -24 1.89349 0.52959  14
   0  -7 -24 0.49014 1.14681  13
   0   7  24 1.74370 1.21696  13
   0  -7 -24 3.83650 1.20445   7
   0   7  24 2.18337 1.09375  11
   0   7  24 1.72093 1.05593   7
   0   7  24 1.55653 0.45506   2
   0   7  25-0.59838 1.23263  13
   0  -7 -25 0.43730 1.14371  13
   0  -7 -25-1.45698 1.24648   7
   0  -7 -25-0.65802 0.55824  14
   0   7  25-0.31147 1.10352   7
   0   7  26 0.88405 1.32754  13
   0  -7 -26-0.32787 1.21874  13
   0  -7 -26-1.53064 1.05720   3
   0  -7 -26 0.22471 1.26953   7
   0  -7 -26-0.26663 0.60111  14
   0   7  26 1.37216 1.17719   7
   0  -7 -27 1.10120 1.26490  13
   0   7  27 0.70316 1.36211  13
   0  -7 -27 0.34040 1.07336   3
   0  -7 -27-0.02609 1.30955   7
   0  -7 -27 0.45521 0.59969  14
   0   7  27 0.65254 1.20289   7
   0   7  28-0.14031 1.37891  13
   0  -7 -28-2.66942 1.32150  13
   0  -7 -28-1.84278 1.10725   3
   0  -7 -28 1.06248 1.38035   7
   0  -7 -28 0.27251 0.62793  14
   0   7  28-1.31547 1.25265   8
   0   7  28-0.60495 1.25230   7
   0   7  29 2.00883 1.45796  13
   0  -7 -29-0.14246 1.43007   7
   0  -7 -29 0.51701 0.66855  14
   0   7  29 0.27610 1.29401   8
   0   7  29 1.57493 1.30797   7
   0  -7 -29-0.19696 1.15062   3
   0  -7 -30 9.68643 0.83488  14
   0  -7 -30 13.4045 1.64572   9
   0   7  30 9.30882 1.47936   7
   0   7  30 11.3179 1.49448   8
   0  -7 -30 11.9991 1.35806   3
   0  -7 -31-0.96376 0.71279  14
   0  -7 -31 0.57508 1.53570   9
   0   7  31-0.27252 1.40618   8
   0  -7 -31 0.23854 1.22808   3
   0  -7 -32 2.48180 0.74187  14
   0  -7 -32 3.52895 1.32847   3
   0   7  32 0.75963 1.48121   8
   0  -7 -33 0.09032 0.72106  14
   0   7  33-1.52157 1.52951   8
   0  -7 -33-0.78341 1.57066  13
   0  -7 -33-1.63204 1.33505   3
   0  -7 -34 4.26291 1.61548  13
   0   7  34 0.03145 1.55705   5
   0  -7 -34 1.17511 0.75054  14
   0  -7 -34 1.32239 1.36935   3
   0  -7 -35 0.46590 0.77340  14
   0  -7 -35-1.36611 1.66877  13
   0  -7 -36 0.73164 0.78098  14
   0  -7 -36 2.72226 1.74450  13
   0  -8  39 0.55363 1.51503   6
   0  -8  38-1.18839 1.47143   6
   0  -8  37 3.12942 1.46860   6
   0  -8  36-0.53117 1.34254   6
   0  -8  35-0.10294 1.31443   6
   0  -8  34-0.92002 1.28382   6
   0  -8  33-1.14430 1.49531   8
   0  -8  33 1.82566 1.24490   6
   0  -8  32-0.16140 1.47836   8
   0   8 -32 0.79178 1.38809   7
   0  -8  32-0.27819 1.24862   6
   0  -8  31 5.69463 1.45012   8
   0  -8  31 4.33774 1.21615   6
   0   8 -31 3.14900 1.34782   7
   0  -8  30 3.14415 1.37643   8
   0  -8  30 1.59500 1.16661   6
   0   8 -30 3.02600 1.33924   7
   0  -8  29 2.24492 1.38121   8
   0  -8  29 5.47756 1.19713   6
   0   8 -29 6.13816 1.33820   7
   0   8 -28 1.40774 1.40419  11
   0   8 -28 1.99563 1.22715   7
   0  -8  28-0.84359 1.29013   8
   0  -8  28 1.43856 1.10544   6
   0   8 -27 4.00657 1.37942  11
   0   8 -27 2.48126 1.20876   7
   0  -8  27 1.30242 1.21736   8
   0  -8  27 1.55767 1.10646   6
   0   8 -26 8.70517 1.43951  11
   0  -8  26 7.22752 1.31938   8
   0   8 -26 8.50879 1.21941   7
   0   8 -26 8.01935 1.41180   8
   0  -8  26 7.82556 1.14532   6
   0   8 -25-0.24002 1.20801  11
   0  -8  25-1.29861 0.97688   6
   0  -8  25-1.45386 1.10692   8
   0   8 -25-1.98981 1.24007   8
   0   8 -25 0.35748 1.04969   7
   0   8 -24-0.69763 0.56149  13
   0   8 -24 0.00609 0.53455   2
   0   8 -24 0.19783 1.00242   7
   0  -8  24 0.45562 1.03435   8
   0   8 -24 0.16250 1.10004   8
   0   8 -24-1.59858 1.14715  11
   0   8 -23 2.20326 0.52130  13
   0   8 -23 0.08711 0.53130   2
   0   8 -23-0.77666 1.05849   8
   0  -8  23 1.00112 0.92768   8
   0   8 -23-0.36862 1.03964  11
   0   8 -22 2.93813 0.52745  13
   0   8 -22 3.76424 0.60772   2
   0   8 -22 2.03570 1.09326   8
   0  -8  22 2.72968 0.99204   8
   0   8 -22 2.16269 1.06705  11
   0   8 -21 11.2904 0.67345  13
   0   8 -21 14.6073 1.29700  11
   0   8 -21 12.2743 0.80352   2
   0  -8  21 9.70328 1.17733   8
   0   8 -21 11.9745 1.27591   8
   0   8 -20 2.74740 0.44315  13
   0   8 -20 0.90863 1.02143  11
   0  -8  20 2.23873 0.81836   6
   0   8 -20 1.36598 0.62460   2
   0   8 -20 2.24996 1.07243   8
   0  -8  20-0.91152 0.92247   8
   0   8 -19 6.87072 1.05740  11
   0  -8  19 4.66955 0.91232   8
   0   8 -19 4.97763 1.03708   8
   0   8 -19 7.27091 0.70705   2
   0  -8  19 3.48661 0.84091   6
   0   8 -18 80.2446 2.63085   2
   0  -8  18 71.6271 2.80871   8
   0   8 -18 76.7883 2.84518   8
   0   8 -18 70.8151 2.73444   5
   0  -8  18 76.6254 2.73909   6
   0   8 -17 5.18266 0.97442   8
   0  -8  17 2.17279 0.84534   8
   0   8 -17 5.06140 0.84209   5
   0  -8  17 4.36864 0.80160   6
   0   8 -16 121.242 4.34481   8
   0  -8  16 126.516 4.34272   8
   0   8 -16 128.720 4.27211   5
   0  -8  16 128.156 4.28248   6
   0  -8  15 12.9360 0.95401   8
   0   8 -15 12.2105 0.98780   8
   0   8 -15 13.6938 0.92958   5
   0  -8  15 11.9965 0.90671   6
   0   8 -14 4.40079 0.78653   8
   0   8 -14 2.66572 0.63813   5
   0  -8  14 4.59306 0.72193   6
   0  -8  13 30.7800 1.26554   1
   0   8 -13 29.1395 1.38598   8
   0   8 -13 33.2564 1.32506   5
   0  -8  13 29.6674 1.30223   6
   0  -8  12 53.1205 2.08557   6
   0   8 -12 59.9149 2.10710   5
   0   8 -12 61.6858 2.17773   8
   0  -8  12 59.5896 2.08683   1
   0  -8  11 11.3002 0.77178   6
   0   8 -11 13.0586 0.78798   5
   0   8 -11 12.5044 0.88381   8
   0  -8  11 12.6342 0.74729   1
   0   8 -10 151.875 4.82613   6
   0  -8  10 144.424 4.81830   6
   0   8 -10 145.231 4.80571   5
   0   8 -10 144.371 4.85598   8
   0  -8  10 142.695 4.80808   1
   0   8  -9 56.9840 2.06169   6
   0  -8   9 54.8051 2.03122   6
   0   8  -9 58.6698 2.09204   8
   0  -8   9 57.3085 2.03533   1
   0   8  -8 0.18136 0.65600   6
   0  -8   8 1.97738 0.62508   6
   0   8  -8 3.02589 0.65063   8
   0  -8   8 3.53289 0.60046   1
   0  -8   7 14.0946 0.79460   6
   0   8  -7 13.2717 0.80661   6
   0  -8   7 15.3175 0.82234   1
   0   8  -7 14.1844 0.85953   8
   0   8  -6 22.6392 1.01010   6
   0  -8   6 26.1031 1.03348   1
   0   8  -6 20.8402 0.77337  13
   0   8  -6 23.7969 1.02014   8
   0   8  -5 48.8755 1.63401  13
   0  -8   5 51.6216 1.80870   1
   0   8  -5 47.7042 1.76924   6
   0   8  -5 47.9001 1.70589   9
   0   8  -5 51.6044 1.81278   8
   0   8  -4 1.68724 0.38237  13
   0  -8   4 2.16422 0.34767  13
   0  -8   4 1.44315 0.56204   1
   0   8  -4 1.73668 0.61710   1
   0   8  -4 1.46323 0.56964   6
   0   8  -4 3.04782 0.44850   9
   0   8  -4 1.59771 0.58355   8
   0   8  -3 14.6368 0.63989  13
   0  -8   3 14.4561 0.62687  13
   0   8  -3 15.6789 0.85595   1
   0  -8   3 15.2426 0.81867   1
   0   8  -3 12.8233 0.75258   6
   0   8  -3 13.5309 0.67879   9
   0   8  -3 14.3355 0.77488   8
   0  -8   2 61.6563 2.24874   1
   0   8  -2 62.6350 2.25366   1
   0  -8   2 64.2708 2.13356  13
   0   8  -2 65.5075 2.15172  13
   0  -8   2 68.2884 2.15221  15
   0   8  -2 63.4148 2.21256   6
   0   8  -2 58.8408 2.17077  10
   0   8  -2 64.5391 2.23518   8
   0   8  -2 65.0640 2.17623   9
   0   8  -2 61.3617 2.22263   4
   0  -8   1 143.916 4.49662   1
   0  -8   1 134.239 4.37980  15
   0   8  -1 135.147 4.42156  10
   0   8  -1 131.742 4.43032   9
   0   8  -1 137.666 4.47292   8
   0  -8   1 134.952 4.42542   9
   0   8  -1 135.676 4.40559  13
   0  -8   1 132.087 4.40515  13
   0  -8   1 136.957 4.47963   4
   0   8  -1 138.449 4.47559   4
   0  -8   0 91.5219 3.05702  13
   0   8   0 87.9510 3.04712  13
   0   8   0 93.8967 3.11236   4
   0  -8   0 91.5422 3.10983   4
   0   8   0 89.3774 3.08143   9
   0  -8   0 95.2404 3.07529   9
   0   8   0 91.2358 3.05225  10
   0   8   0 96.5972 3.10816   8
   0  -8   0 95.3680 3.13295   1
   0   8   1 1.31550 0.40918  13
   0  -8  -1 1.06137 0.47980  13
   0  -8  -1 1.21427 0.51024   4
   0   8   1 1.84105 0.50411   4
   0   8   1 1.59080 0.49674  12
   0   8   1 1.14565 0.40906  10
   0  -8  -1 1.80429 0.45359  10
   0  -8  -1 1.53616 0.48895   9
   0   8   1 1.00313 0.52278   9
   0   8   1 2.41009 0.56045   8
   0  -8  -1 1.28708 0.56336   1
   0  -8  -2 93.4800 3.13600  13
   0   8   2 93.9721 3.12521  13
   0   8   2 95.5212 3.15495   4
   0  -8  -2 91.1898 3.15154   4
   0   8   2 92.6135 3.13105  12
   0   8   2 96.2784 3.11018  10
   0  -8  -2 91.6974 3.11376  10
   0  -8  -2 89.9157 3.14595   9
   0   8   2 97.1000 3.16032   8
   0  -8  -2 98.1819 3.18606   1
   0  -8  -3 1.17982 0.56267   1
   0   8   3 1.50532 0.50175   1
   0   8   3 0.71708 0.41923  13
   0  -8  -3 0.34981 0.49351  13
   0   8   3 1.16860 0.25519  15
   0   8   3 1.51401 0.48085  12
   0   8   3 1.57536 0.41750  10
   0  -8  -3 0.77881 0.55472   9
   0  -8  -3 1.11793 0.45894  10
   0  -8  -3 0.83520 0.53562   4
   0   8   3 0.87342 0.50647   4
   0  -8  -4 108.944 3.72302   4
   0   8   4 112.525 3.71712   4
   0  -8  -4 109.866 3.73392  13
   0   8   4 111.173 3.71762  13
   0  -8  -4 114.362 3.69128  10
   0   8   4 110.562 3.68481  10
   0  -8  -4 109.097 3.74933   9
   0   8   4 112.025 3.74034   1
   0  -8  -4 118.313 3.75798   1
   0   8   5 12.0386 0.69645   4
   0  -8  -5 11.3671 0.75232   4
   0   8   5 11.5757 0.70345  13
   0  -8  -5 9.98668 0.75174  13
   0   8   5 11.5488 0.73348   7
   0  -8  -5 12.8086 0.64533  12
   0  -8  -5 11.1876 0.66908  10
   0  -8  -5 10.2614 0.76908   9
   0  -8  -5 12.6380 0.77312   1
   0   8   6 247.690 8.00029   4
   0  -8  -6 250.837 8.00764   4
   0  -8  -6 245.211 7.98288  10
   0  -8  -6 248.046 7.97382  12
   0   8   6 252.160 8.03640  13
   0  -8  -6 244.222 8.02966  13
   0  -8  -6 248.147 8.03870   9
   0  -8  -6 240.424 8.02563   1
   0  -8  -7 13.6273 0.81513   4
   0  -8  -7 13.5737 0.78247  10
   0  -8  -7 14.2099 0.74500  12
   0   8   7 15.0092 0.90492  13
   0  -8  -7 13.4023 0.86959  13
   0  -8  -7 13.8862 0.87938   9
   0  -8  -7 14.8296 0.82618   1
   0  -8  -8 26.6496 1.12423   4
   0  -8  -8 24.2590 1.08651  12
   0  -8  -8 24.3993 1.10295  10
   0   8   8 28.4252 1.20311  13
   0  -8  -8 25.5707 1.18489  13
   0  -8  -8 28.1153 1.24785   9
   0  -8  -8 28.1259 1.14443   1
   0  -8  -9 61.4837 2.24242   4
   0  -8  -9 60.0878 2.23055  10
   0   8   9 68.3018 2.33439  13
   0  -8  -9 63.4489 2.30395  13
   0  -8  -9 60.8278 2.30738   9
   0  -8  -9 64.5386 2.23684   1
   0   8   9 66.1613 2.22387   3
   0   8  10 71.1358 2.58189  13
   0  -8 -10 71.6462 2.50457   4
   0   8  10 71.4713 2.49009   3
   0  -8 -10 74.4014 2.49740   1
   0  -8 -10 69.6529 2.49405  10
   0   8  11 73.3629 2.57025  13
   0  -8 -11 66.7554 2.45331   4
   0   8  11 70.0057 2.42838   3
   0  -8 -11 70.7579 2.43383   1
   0   8  12 116.650 3.65990  13
   0  -8 -12 101.375 3.61636   7
   0  -8 -12 101.224 3.55085   4
   0   8  12 103.389 3.51981   3
   0  -8 -12 103.620 3.52763   1
   0   8  13 9.37742 0.94726  13
   0  -8 -13 6.71915 0.89696   7
   0   8  13 8.81717 0.77509  11
   0  -8 -13 5.61431 0.73195   4
   0   8  13 8.33728 0.70120   3
   0  -8 -13 7.98961 0.69883   1
   0   8  14 8.18146 0.89054  13
   0  -8 -14 7.99291 0.91016   7
   0   8  14 5.55959 0.71607  11
   0   8  14 6.85308 0.73868   3
   0  -8 -14 7.24795 0.66008   1
   0   8  15-0.22129 0.68699  11
   0  -8 -15 0.65728 0.84017   7
   0   8  15-0.69669 0.72629   7
   0   8  15-0.66138 0.59184   3
   0   8  15-0.06709 0.86482  13
   0   8  16 6.48211 0.84159  11
   0   8  16 7.44153 0.88386   7
   0  -8 -16 5.83470 0.93402   7
   0   8  16 6.22582 0.66589   2
   0   8  16 6.76741 0.99831  13
   0  -8 -16 5.35827 0.87418  13
   0  -8 -17 60.7574 2.24224  13
   0   8  17 61.3268 2.27912  13
   0  -8 -17 54.4836 2.23009   7
   0   8  17 50.0935 2.15907   7
   0   8  17 53.1283 2.14949  11
   0   8  18 21.1593 1.31346  13
   0  -8 -18 18.2910 1.23366  13
   0  -8 -18 15.3683 1.23398   7
   0   8  18 15.3412 1.17749   7
   0   8  18 15.5377 1.13690  11
   0   8  19 9.21151 0.98536  11
   0   8  19 9.31645 1.01282   7
   0  -8 -19 10.7889 1.10651   7
   0  -8 -19 11.3884 1.08648  13
   0   8  19 11.7095 1.13615  13
   0  -8 -20 32.1307 1.25486  14
   0  -8 -20 49.2559 1.83983  13
   0   8  20 42.7621 1.83696  13
   0  -8 -20 41.7132 1.82246   7
   0   8  20 39.9057 1.71615  11
   0   8  20 42.3235 1.44798   2
   0   8  20 39.1256 1.74232   7
   0  -8 -21 9.92869 0.57200  14
   0   8  21 11.6680 1.27110  13
   0  -8 -21 13.8376 1.25570  13
   0  -8 -21 14.7208 1.26912   7
   0   8  21 14.2187 1.14194  11
   0   8  21 15.3515 0.78945   2
   0   8  21 16.1606 1.24745   7
   0  -8 -22 11.9637 0.63367  14
   0  -8 -22 16.8027 1.31831  13
   0   8  22 18.0297 1.40764  13
   0  -8 -22 13.9692 1.31247   7
   0   8  22 14.0712 1.19848  11
   0   8  22 15.9825 0.79469   2
   0   8  22 13.3765 1.22717   7
   0  -8 -23 5.93051 0.52895  14
   0   8  23 9.08298 1.27288  13
   0  -8 -23 9.22324 1.25925  13
   0  -8 -23 8.00641 1.27348   7
   0   8  23 6.26972 1.09623  11
   0   8  23 10.2905 0.65216   2
   0   8  23 6.80503 1.15650   7
   0  -8 -24 18.8375 0.91200  14
   0  -8 -24 27.9619 1.61902  13
   0   8  24 27.3352 1.64206  13
   0  -8 -24 26.4772 1.63120   7
   0   8  24 23.0400 1.51606  11
   0   8  24 24.9924 0.99412   2
   0   8  24 21.7143 1.50904   7
   0  -8 -25 0.80508 0.47996  14
   0  -8 -25 0.22853 1.22123  13
   0   8  25 2.23891 1.28455  13
   0  -8 -25 1.36185 1.23048   7
   0   8  25 0.31255 1.11224  11
   0   8  25 1.49234 0.52171   2
   0   8  25 1.35259 1.13830   7
   0  -8 -26 5.35171 1.33896   7
   0  -8 -26 5.45213 1.35020  13
   0   8  26 6.13081 1.39608  13
   0  -8 -26 3.10809 0.54465  14
   0   8  26 4.50091 1.23044   7
   0  -8 -27-0.53594 0.55826  14
   0  -8 -27 0.05397 1.37186   7
   0   8  27-0.28194 1.41217  13
   0  -8 -27 0.32833 1.34508  13
   0  -8 -27 1.16605 1.32270   9
   0   8  27-0.70067 1.26621   7
   0  -8 -28-1.43673 0.57828  14
   0  -8 -28 0.14089 1.39765   7
   0  -8 -28-0.87107 1.43543   9
   0   8  28-0.05206 1.34050   7
   0   8  28 2.28031 1.44480  13
   0  -8 -28-0.62525 1.38662  13
   0  -8 -29-0.61919 0.58618  14
   0  -8 -29 0.51801 1.42533   9
   0   8  29 0.21651 1.30136   7
   0  -8 -29-0.44237 1.39898  13
   0   8  29-1.60650 1.49058  13
   0  -8 -30 0.18008 0.61497  14
   0   8  30-0.08791 1.39277   8
   0   8  30 0.73116 1.40091   7
   0  -8 -30 1.75011 1.55437   9
   0  -8 -31 2.50486 0.64136  14
   0   8  31 0.61520 1.43306   7
   0   8  31 2.33291 1.37861   8
   0  -8 -31 3.94105 1.55965   9
   0  -8 -32 1.57122 0.63483  14
   0  -8 -32 1.52143 1.63287   9
   0   8  32 2.28427 1.52293   8
   0  -8 -33 1.32393 1.61789  13
   0   8  33 0.33595 1.52726   8
   0  -8 -33 0.64273 0.63649  14
   0  -8 -34 0.59337 0.64569  14
   0  -8 -34 0.03517 1.63393  13
   0  -8 -35 0.23334 0.65821  14
   0  -8 -35-0.72897 1.69186  13
   0  -8 -36 1.85539 0.74504  14
   0  -9  39 2.51555 1.53638   6
   0  -9  38 1.11923 1.46760   6
   0  -9  37-0.89069 1.48605   6
   0  -9  36 2.91103 1.41574   6
   0  -9  35 1.09634 1.32364   6
   0  -9  34 5.95840 1.41168   6
   0   9 -32-2.35790 1.44086   7
   0  -9  32 0.25996 1.21646   6
   0  -9  32-1.75785 1.48142   8
   0  -9  31-1.18675 1.21803   6
   0   9 -31-2.11668 1.36800   7
   0  -9  31-0.31826 1.44911   8
   0  -9  30 0.15420 1.15665   6
   0   9 -30 0.64978 1.28306   7
   0  -9  30 1.31025 1.37424   8
   0  -9  29-1.10518 1.18126   6
   0   9 -29-2.86423 1.29582   7
   0  -9  29-0.58440 1.34119   8
   0   9 -28 4.94513 1.43831  11
   0  -9  28 0.75839 1.13437   6
   0  -9  28 0.72828 1.33842   8
   0   9 -28 3.50069 1.25627   7
   0   9 -27-0.67130 1.41414  11
   0  -9  27-0.47424 1.13779   6
   0   9 -27 0.32603 1.34375   8
   0  -9  27-2.28592 1.29782   8
   0   9 -27 0.87693 1.20705   7
   0   9 -26 10.7738 1.52483  11
   0  -9  26 10.5685 1.24936   6
   0  -9  26 10.3820 1.46634   8
   0   9 -26 12.7692 1.35977   7
   0   9 -26 14.4541 1.56076   8
   0   9 -25 3.32421 1.32078  11
   0  -9  25 0.75213 1.04143   6
   0  -9  25 1.20877 1.17591   8
   0   9 -25 3.22934 1.30158   8
   0   9 -25 2.15777 1.11615   7
   0   9 -25 3.33040 0.64067   2
   0   9 -24 10.4143 1.33268  11
   0   9 -24 11.3745 1.31213   8
   0  -9  24 12.7038 1.28873   8
   0   9 -24 11.4393 1.19841   7
   0   9 -24 10.7129 0.78528   2
   0   9 -23 1.96880 1.13273  11
   0   9 -23-0.72818 0.97696   7
   0  -9  23-0.06786 1.02064   8
   0   9 -23 0.73398 1.08798   8
   0   9 -23 0.46789 0.64428   2
   0   9 -22 11.5107 1.22686  11
   0   9 -22 11.3150 1.21742   8
   0  -9  22 11.6394 1.15169   8
   0   9 -22 12.4547 0.81395   2
   0   9 -21 8.17952 1.18811  11
   0   9 -21 8.43107 0.77519   2
   0   9 -21 6.07990 1.16675   8
   0  -9  21 6.76351 1.03937   8
   0   9 -20 2.90653 1.06943  11
   0   9 -20 2.15300 1.08361   8
   0  -9  20 1.14733 0.95433   8
   0   9 -20 2.49432 0.74603   2
   0  -9  20 3.31148 0.90376   6
   0   9 -19-1.88069 0.96144   8
   0  -9  19-1.53445 0.87913   8
   0   9 -19-1.79028 0.70534   2
   0  -9  19 0.01455 0.80863   6
   0   9 -18 6.71064 1.00963   8
   0  -9  18 6.02317 0.89893   8
   0   9 -18 5.45249 0.77026   2
   0  -9  18 5.26017 0.84032   6
   0   9 -17 5.80315 0.77540   2
   0   9 -17 4.25881 0.99749   8
   0  -9  17 4.73074 0.87169   8
   0   9 -17 5.87642 0.87019   5
   0  -9  17 6.23807 0.89353   6
   0  -9  16-0.84018 0.83428   8
   0   9 -16-0.04936 0.87888   8
   0   9 -16 0.72936 0.74433   5
   0  -9  16-1.45398 0.76304   6
   0   9 -15 77.8201 2.87752   8
   0  -9  15 77.5480 2.85795   8
   0   9 -15 80.3086 2.78788   5
   0  -9  15 78.8771 2.79687   6
   0  -9  14-0.72665 0.65959   1
   0   9 -14-1.63419 0.84536   8
   0  -9  14-0.94396 0.71921   8
   0   9 -14-0.08889 0.69915   5
   0  -9  14-0.15580 0.68380   6
   0  -9  13 7.52212 0.75892   6
   0   9 -13 8.93187 0.76334   5
   0   9 -13 8.46273 0.82325   8
   0  -9  13 4.49552 0.67909   8
   0  -9  13 8.36228 0.72881   1
   0   9 -12 61.0415 2.11044   5
   0  -9  12 55.6491 2.13099   6
   0   9 -12 57.5491 2.18808   8
   0  -9  12 58.9300 2.10954   1
   0   9 -11 3.02235 0.64917   5
   0   9 -11 2.78238 0.69356   6
   0  -9  11 1.90019 0.65195   6
   0   9 -11 1.85265 0.68448   8
   0  -9  11 3.36323 0.63946   1
   0  -9  10 0.18952 0.61244   6
   0   9 -10 0.60537 0.69261   6
   0   9 -10 1.72792 0.71767   8
   0  -9  10 3.08516 0.66321   1
   0   9  -9 41.8628 1.69674   6
   0  -9   9 43.1654 1.67516   6
   0   9  -9 44.8416 1.74999   8
   0  -9   9 47.4250 1.72087   1
   0  -9   8 9.88523 0.77723   6
   0   9  -8 9.88407 0.77719   6
   0  -9   8 11.3006 0.82034   1
   0   9  -8 10.6111 0.84998   8
   0   9  -7 19.2075 0.92364   6
   0  -9   7 21.0698 0.97570   1
   0   9  -7 16.5042 0.63239  13
   0   9  -7 17.9247 0.96375   8
   0   9  -5 42.9391 1.46318  13
   0  -9   5 40.8501 1.64104   1
   0   9  -5 43.5481 1.62029   6
   0   9  -5 43.2751 1.53716   9
   0   9  -5 44.6246 1.64082   8
   0   9  -4 217.843 6.96593  13
   0  -9   4 208.008 6.95969  13
   0  -9   4 238.681 7.10570   1
   0   9  -4 219.793 7.06236   6
   0   9  -4 208.624 7.00188   9
   0   9  -4 229.707 7.08383   8
   0   9  -3 182.229 5.73999   8
   0  -9   3 176.134 5.64202  13
   0   9  -3 175.196 5.64302  13
   0   9  -3 174.129 5.75036   4
   0   9  -3 171.389 5.71982   6
   0   9  -3 169.822 5.69297  10
   0   9  -3 170.575 5.67458   9
   0  -9   3 181.096 5.76117   1
   0   9  -2 56.3362 2.01161   1
   0  -9   2 53.1102 1.98435   1
   0   9  -2 54.3716 1.86571  13
   0  -9   2 52.8749 1.85770  13
   0  -9   2 51.1761 1.84891  15
   0   9  -2 54.8549 1.95858   6
   0   9  -2 57.4257 1.90723   9
   0   9  -2 51.9953 1.89726  10
   0   9  -2 55.4658 1.95449   8
   0   9  -2 58.0101 1.98315   4
   0  -9   1 23.4880 1.06433   1
   0  -9   1 21.1493 0.84944  15
   0   9  -1 23.2555 1.01424   8
   0   9  -1 20.7212 0.93007  10
   0   9  -1 22.1433 0.96128   9
   0  -9   1 21.9969 0.93516   9
   0  -9   1 23.7511 1.01608   4
   0  -9   1 21.8728 0.90643  13
   0   9  -1 21.9475 0.89401  13
   0   9   0 43.5119 1.69540   4
   0  -9   0 46.0218 1.72959   4
   0   9   0 47.5353 1.64115  13
   0  -9   0 46.9497 1.63975  13
   0   9   0 46.2529 1.68564   9
   0   9   0 44.6601 1.63850  10
   0  -9   0 46.2047 1.65943   9
   0   9   0 49.8238 1.73623   8
   0  -9   0 45.1162 1.72898   1
   0  -9  -1 1.78790 0.61977   4
   0   9   1 1.37274 0.54336   4
   0   9   1 0.53717 0.56291  12
   0   9   1 0.27913 0.42723  10
   0  -9  -1 1.62275 0.52529  13
   0   9   1 0.59724 0.44236  13
   0  -9  -1 1.52841 0.50320  10
   0   9   1 1.91253 0.57945   8
   0   9   1 0.80305 0.60481   9
   0  -9  -1 0.94355 0.54383   9
   0  -9  -1 1.68333 0.66128   1
   0  -9  -2 309.708 10.0667   4
   0   9   2 307.861 10.0710   4
   0   9   2 301.306 10.0122  10
   0   9   2 314.400 10.0307  12
   0  -9  -2 311.205 10.0442  13
   0   9   2 314.280 10.0377  13
   0  -9  -2 311.099 10.0492   9
   0   9   2 319.356 10.0650   8
   0  -9  -2 314.963 10.0209  10
   0  -9  -2 314.454 10.0878   1
   0  -9  -3 3.69894 0.66661   4
   0   9   3 3.15376 0.58156   4
   0   9   3 2.60508 0.47906  10
   0   9   3 2.64914 0.59102  12
   0   9   3 3.51246 0.50388  13
   0  -9  -3 2.39547 0.60617  13
   0  -9  -3 3.49634 0.54245  10
   0   9   3 4.20548 0.64884   8
   0  -9  -3 2.28910 0.63123   9
   0  -9  -3 4.86469 0.65693   1
   0   9   4 3.03838 0.57461   4
   0  -9  -4 3.61734 0.64823   4
   0   9   4 3.30135 0.52411  13
   0  -9  -4 2.97838 0.60838  13
   0   9   4 2.06238 0.51004  10
   0   9   4 2.74326 0.54696  12
   0  -9  -4 4.54710 0.53463  10
   0  -9  -4 2.47651 0.60568   9
   0  -9  -4 3.13293 0.61729   1
   0  -9  -5 37.6225 1.38536   4
   0   9   5 37.5045 1.39278   4
   0   9   5 33.4375 1.35447  13
   0  -9  -5 33.3178 1.39137  13
   0   9   5 35.2305 1.38032   7
   0  -9  -5 31.0997 1.31665  12
   0  -9  -5 33.5610 1.32274  10
   0  -9  -5 34.6715 1.39128   9
   0  -9  -5 35.8558 1.41224   1
   0  -9  -6 11.1972 0.73286   4
   0   9   6 11.2890 0.76963   4
   0  -9  -6 8.96373 0.64555  12
   0  -9  -6 10.8144 0.68148  10
   0  -9  -6 8.18053 0.78028  13
   0   9   6 9.01164 0.76850  13
   0  -9  -6 9.25747 0.79283   9
   0  -9  -6 11.6925 0.84909   1
   0  -9  -7 4.83127 0.64666   4
   0  -9  -7 3.33767 0.58742  10
   0  -9  -7 2.98303 0.53676  12
   0   9   7 5.10604 0.70282  13
   0  -9  -7 4.23528 0.67617  13
   0  -9  -7 3.84649 0.68059   9
   0  -9  -7 3.53620 0.67443   1
   0  -9  -8 12.2225 0.81746   4
   0  -9  -8 11.9339 0.74839  12
   0  -9  -8 13.1768 0.78924  10
   0   9   8 14.0636 0.89546  13
   0  -9  -8 13.3799 0.86838  13
   0  -9  -8 12.5549 0.89277   9
   0  -9  -8 13.1008 0.82115   1
   0  -9  -9 17.5902 0.96516   4
   0  -9  -9 16.4432 0.85751  12
   0  -9  -9 15.6342 0.92709  10
   0  -9  -9 17.4337 1.04046  13
   0   9   9 18.3937 1.06267  13
   0  -9  -9 19.1796 1.05232   9
   0  -9  -9 16.5512 0.92251   1
   0  -9 -10 0.40641 0.64558   4
   0  -9 -10 0.64735 0.63015  10
   0   9  10 0.44258 0.76780  13
   0  -9 -10 0.41613 0.75930  13
   0  -9 -10 0.10099 0.71600   9
   0  -9 -10-0.02203 0.59376   1
   0   9  10 0.42255 0.58688   3
   0  -9 -11 95.2944 3.37842  10
   0   9  11 106.337 3.47502  13
   0  -9 -11 99.9134 3.38403   4
   0  -9 -11 98.6153 3.37529   1
   0   9  11 96.4207 3.34620   3
   0  -9 -12 50.4397 1.88677  10
   0  -9 -12 49.2899 1.88874   4
   0   9  12 49.5905 1.84461   3
   0  -9 -12 51.1972 1.87523   1
   0   9  12 49.5935 1.98637  13
   0  -9 -13 2.07230 0.68707   4
   0   9  13 4.17614 0.87296  13
   0  -9 -13 2.29782 0.71642   9
   0   9  13 3.89067 0.68659   3
   0  -9 -13 2.99620 0.66349   1
   0   9  14 27.8695 1.31090   3
   0  -9 -14 28.9252 1.37603   4
   0   9  14 32.8703 1.52419  13
   0  -9 -14 35.2199 1.43674  13
   0   9  14 31.5964 1.38380   7
   0   9  14 29.6702 1.36572  11
   0  -9 -14 36.1696 1.48674   9
   0  -9 -14 31.2861 1.31562   1
   0  -9 -15 0.35233 0.75625  13
   0   9  15 1.00984 0.88002  13
   0  -9 -15 1.58656 0.87901   7
   0   9  15 1.02531 0.71613   7
   0   9  15-0.20071 0.73015  11
   0  -9 -15 1.63610 0.82138   9
   0   9  15 1.82747 0.64724   3
   0  -9 -15-0.15848 0.71597   4
   0   9  16 14.9257 1.19160  13
   0  -9 -16 15.8344 1.07081  13
   0   9  16 13.0645 1.00550   7
   0  -9 -16 13.9500 1.09951   7
   0   9  16 15.3146 1.02573  11
   0  -9 -16 14.4343 1.09815   9
   0  -9 -16 14.0839 0.99291   4
   0   9  16 11.2933 0.87075   3
   0   9  17 1.18590 0.83774  11
   0  -9 -17 0.94245 0.95558   7
   0   9  17 1.01309 0.83556   7
   0  -9 -17 0.73406 0.86577   9
   0  -9 -17 0.55651 0.87394  13
   0   9  17 0.75776 0.97476  13
   0   9  18 0.45951 0.86383  11
   0   9  18 0.85531 0.88949   7
   0  -9 -18 1.91234 1.00466   7
   0  -9 -18 1.77004 0.90443   9
   0   9  18 3.45752 1.03873  13
   0  -9 -18 0.63993 0.92638  13
   0   9  19 2.81074 0.87120  11
   0   9  19 3.80872 0.95675   7
   0  -9 -19 2.05943 1.02525   7
   0   9  19 1.93258 1.04356  13
   0  -9 -19 3.52443 0.97140  13
   0   9  19 2.45845 0.67277   2
   0   9  20 0.15899 0.93719  11
   0   9  20 0.74740 1.01012   7
   0  -9 -20-0.57987 1.08213   7
   0   9  20 0.70802 1.10163  13
   0  -9 -20 0.76190 1.04091  13
   0   9  20 1.86627 0.68935   2
   0   9  21 14.8413 1.31604   7
   0  -9 -21 14.8247 1.35176  13
   0   9  21 18.3346 1.42286  13
   0  -9 -21 13.3519 1.35341   7
   0   9  21 14.1256 1.22082  11
   0  -9 -21 18.4086 1.38560   9
   0   9  21 15.0478 0.91482   2
   0  -9 -22 3.63591 1.17293  13
   0   9  22 5.86439 1.27527  13
   0   9  22 4.91899 1.12196   7
   0  -9 -22 4.38491 1.19412   7
   0   9  22 4.08947 1.07430  11
   0  -9 -22 6.76228 1.23499   9
   0   9  22 3.20135 0.68007   2
   0   9  23 4.91051 1.26456  13
   0  -9 -23 6.06499 1.23950  13
   0  -9 -23 6.34796 1.22312   7
   0   9  23 4.47645 1.12030   7
   0   9  23 3.42978 1.07203  11
   0  -9 -23 7.28558 1.26716   9
   0   9  23 2.91345 0.67048   2
   0   9  24 0.27438 1.11837   7
   0  -9 -24 0.81688 1.17769  13
   0   9  24-0.57361 1.27087  13
   0  -9 -24 0.51720 1.22107   7
   0   9  24-0.17253 1.05436  11
   0  -9 -24 0.02750 1.24310   9
   0   9  24 0.11019 0.58506   2
   0   9  25-0.03169 0.58629   2
   0  -9 -25 0.06818 0.25994  14
   0   9  25 0.16301 1.32511  13
   0  -9 -25 0.42354 1.23789  13
   0  -9 -25-1.10485 1.26989   7
   0   9  25 0.65614 1.15965  11
   0  -9 -25 1.54693 1.32840   9
   0   9  25-0.40423 1.17189   7
   0   9  26 4.13128 0.59687   2
   0  -9 -26 3.10116 0.34920  14
   0  -9 -26 4.37102 1.36492  13
   0   9  26 4.83703 1.42014  13
   0  -9 -26 3.42996 1.35377   7
   0   9  26 3.72517 1.20843  11
   0  -9 -26 8.01902 1.43598   9
   0   9  26 4.57258 1.25706   7
   0  -9 -27-0.26574 0.36467  14
   0  -9 -27-0.97781 1.42847   7
   0   9  27 0.94010 1.47344  13
   0  -9 -27 0.54213 1.31634  13
   0  -9 -27-1.98446 1.46439   9
   0   9  27 2.31940 1.25358   7
   0  -9 -28-0.00422 0.41690  14
   0  -9 -28 0.20382 1.45737   7
   0  -9 -28-1.35031 1.49131   9
   0   9  28 0.43018 1.32709   7
   0  -9 -28-0.65161 1.43539  13
   0   9  28-1.33944 1.51444  13
   0  -9 -29 1.35733 0.42368  14
   0  -9 -29 2.02243 0.45083  14
   0  -9 -29 3.34121 1.56479   9
   0   9  29 3.77172 1.40355   7
   0  -9 -29 4.91725 1.50157  13
   0  -9 -30 1.66910 0.46144  14
   0  -9 -30 1.11950 0.42577  14
   0  -9 -30 2.84619 1.61124   9
   0   9  30 6.00541 1.44301   7
   0  -9 -30 1.78406 1.47478  13
   0  -9 -31 0.48127 0.42535  14
   0  -9 -31-0.25023 0.47061  14
   0   9  31 0.99885 1.43500   8
   0   9  31 2.02106 1.49454   7
   0  -9 -31 1.76481 1.62661   9
   0  -9 -32-0.04120 0.43341  14
   0  -9 -32-0.03946 0.46467  14
   0   9  32 2.56900 1.51519   7
   0   9  32 1.14307 1.48716   8
   0  -9 -32 2.31796 1.69279   9
   0  -9 -33 3.11820 0.47268  14
   0  -9 -33 3.14008 0.44201  14
   0  -9 -33 5.69571 1.76663   9
   0   9  33 3.82398 1.58722   8
   0  -9 -34 0.34668 0.40644  14
   0  -9 -34-0.05053 0.38972  14
   0  -9 -34-0.73082 1.65930  13
   0  -9 -35-0.52218 0.34897  14
   0 -10  38-1.29054 1.52007   6
   0 -10  37 0.62587 1.43113   6
   0 -10  36 1.95628 1.43192   6
   0 -10  35-0.45378 1.37674   6
   0 -10  34 1.24061 1.33353   6
   0 -10  33 1.47485 1.29392   6
   0 -10  32-0.87051 1.24556   6
   0  10 -32-0.37151 1.36846   7
   0 -10  32-0.06800 1.50320   8
   0 -10  31 0.56114 1.22794   6
   0  10 -31 0.53298 1.32436   7
   0 -10  31-1.17556 1.49390   8
   0 -10  30-0.22599 1.19941   6
   0  10 -30 0.29042 1.31817   7
   0 -10  30 0.97195 1.46757   8
   0  10 -29 1.29256 1.26617   7
   0 -10  29-0.96307 1.37733   8
   0 -10  28 1.15996 1.13082   6
   0  10 -28 1.03996 1.25462   7
   0 -10  28 2.59934 1.35085   8
   0  10 -27-1.67111 1.43791  11
   0 -10  27-0.28511 1.12357   6
   0  10 -27 0.16221 0.65076   2
   0  10 -27-0.02125 1.20230   7
   0 -10  27-0.08313 1.30763   8
   0  10 -26-2.14338 1.39253  11
   0 -10  26-3.18491 1.15013   6
   0  10 -26-2.70168 1.21926   7
   0  10 -26 0.48493 1.36188   8
   0 -10  26-1.25221 1.27463   8
   0  10 -25 18.1666 1.63104  11
   0 -10  25 20.0570 1.39989   6
   0 -10  25 20.4630 1.57862   8
   0  10 -25 17.4728 1.61213   8
   0  10 -25 19.3099 1.44126   7
   0  10 -24 4.84056 1.27896  11
   0 -10  24 3.24115 1.08676   6
   0  10 -24 1.77871 1.12697   7
   0 -10  24 4.57948 1.25748   8
   0  10 -24 4.73106 1.35127   8
   0  10 -24 4.80746 0.77604   2
   0  10 -23-1.31145 1.16426  11
   0  10 -23-1.58662 1.16961   8
   0 -10  23-2.22936 1.13125   8
   0  10 -23-0.70285 0.73258   2
   0  10 -22 43.0484 2.04014  11
   0 -10  22 42.7858 2.03384   8
   0  10 -22 44.2472 2.08116   8
   0  10 -22 45.8013 1.73121   2
   0  10 -21-2.54123 1.13917  11
   0 -10  21-1.98077 1.03970   8
   0  10 -21-1.42984 1.09523   8
   0  10 -21-0.24513 0.74802   2
   0 -10  20 19.4423 1.36792   8
   0  10 -20 20.8602 1.47394   8
   0  10 -20 22.6136 1.13769   2
   0  10 -19-1.60023 1.06613   8
   0 -10  19-0.67125 0.97022   8
   0  10 -19 0.91326 0.77356   2
   0 -10  19 0.38266 0.87897   6
   0  10 -18 1.88847 0.99005   8
   0 -10  18 2.02173 0.85496   8
   0  10 -18 3.47634 0.78034   2
   0 -10  18 2.83285 0.84154   6
   0  10 -17 6.28981 1.03546   8
   0 -10  17 5.36897 0.91443   8
   0  10 -17 7.54587 0.83322   2
   0 -10  17 6.84039 0.87511   6
   0  10 -16 44.8245 1.91781   8
   0 -10  16 43.7036 1.87904   8
   0  10 -16 43.8202 1.78339   5
   0 -10  16 46.7601 1.81090   6
   0 -10  15-1.93450 0.81325   8
   0 -10  15-1.72579 0.77691   6
   0  10 -14 13.1582 0.92592   5
   0 -10  14 13.7649 0.96355   6
   0  10 -14 15.0948 1.05862   8
   0 -10  14 13.2383 0.98949   8
   0 -10  14 13.9653 0.90400   1
   0  10 -13 25.6603 1.20874   5
   0 -10  13 27.6636 1.25872   6
   0 -10  13 26.9052 1.28608   8
   0  10 -13 25.7507 1.30102   8
   0 -10  13 27.2459 1.22664   1
   0 -10  12 0.72981 0.64160   8
   0  10 -12-1.05700 0.78041   8
   0  10 -12-1.24472 0.69443   5
   0 -10  12-1.85932 0.71547   6
   0 -10  11 6.37338 0.73601   6
   0  10 -11 4.30994 0.78065   6
   0  10 -11 4.63682 0.81313   8
   0 -10  11 5.44347 0.72893   1
   0  10 -10-0.10440 0.66843   6
   0 -10  10 0.69981 0.62994   6
   0  10 -10 0.06627 0.68892   8
   0 -10  10 1.96850 0.62003   1
   0  10  -9 3.96525 0.73111   6
   0 -10   9 3.67166 0.67635   6
   0  10  -9 3.60304 0.71983   8
   0 -10   9 4.28490 0.68972   1
   0  10  -8 83.5659 2.89227   6
   0 -10   8 79.5490 2.89898   1
   0  10  -8 86.4385 2.93949   8
   0  10  -7 1.53727 0.30140  13
   0 -10   7 1.08320 0.64175   1
   0  10  -7 1.74825 0.64969   6
   0  10  -7 1.22281 0.46551   9
   0  10  -7 2.16892 0.67485   8
   0  10  -6 7.87853 0.46519  13
   0 -10   6 7.53870 0.77426   1
   0  10  -6 8.84051 0.76656   6
   0  10  -6 8.68499 0.62495   9
   0  10  -6 9.14048 0.75586   8
   0  10  -5 81.5716 2.69933  13
   0 -10   5 79.7369 2.86745   1
   0  10  -5 85.6247 2.84411   6
   0  10  -5 80.4115 2.75215   9
   0  10  -5 83.8832 2.87002   8
   0 -10   4 58.8358 2.02668  13
   0  10  -4 58.9165 2.02940  13
   0 -10   4 53.7437 2.17529   1
   0  10  -4 62.4587 2.15498   6
   0  10  -4 61.6243 2.08683   9
   0  10  -4 65.8120 2.19126   8
   0  10  -3 91.7185 3.09197   4
   0 -10   3 89.3338 2.97521  15
   0 -10   3 85.8929 2.95065  13
   0  10  -3 90.1012 2.96020  13
   0 -10   3 83.0537 3.08096   1
   0  10  -3 92.6561 3.06954   6
   0  10  -3 92.0004 2.99972   9
   0  10  -3 88.7337 3.00420  10
   0  10  -3 89.5191 3.07797   8
   0 -10   2 21.0373 1.07550   1
   0 -10   2 19.7036 0.92178  13
   0  10  -2 19.9774 0.88654  13
   0 -10   2 21.3116 0.87719  15
   0  10  -2 23.4938 1.03814   6
   0  10  -2 21.1213 0.97793   9
   0  10  -2 21.5416 1.05914   8
   0  10  -2 21.5525 0.94860  10
   0  10  -2 22.5156 1.05743   4
   0 -10   1 64.1092 2.48158   1
   0 -10   1 68.8672 2.32908  15
   0  10  -1 72.4426 2.47155   8
   0  10  -1 69.1410 2.39653  10
   0  10  -1 72.4224 2.42303   9
   0  10  -1 68.5478 2.36863  13
   0 -10   1 70.7715 2.38327  13
   0 -10   1 68.3647 2.46241   4
   0  10  -1 74.1743 2.47950   4
   0  10   0 2.99472 0.48294  13
   0 -10   0 1.55141 0.55700  13
   0  10   0 2.62720 0.67624   4
   0 -10   0 4.99445 0.70627   4
   0  10   0 1.99923 0.61369   9
   0 -10   0 3.78155 0.63736   9
   0  10   0 2.82959 0.54226  10
   0  10   0 4.34957 0.65967   8
   0 -10   0 3.41975 0.71127   1
   0  10   1 24.8537 1.03390  13
   0 -10  -1 25.0212 1.08011  13
   0 -10  -1 25.7205 1.16150   4
   0  10   1 23.9639 1.14116   4
   0  10   1 24.0336 1.05443  10
   0  10   1 23.8609 1.09081  12
   0  10   1 27.8651 1.15575   8
   0 -10  -1 26.3742 1.10297   9
   0  10   1 26.2964 1.12519   9
   0 -10  -1 24.9717 1.18002   1
   0  10   2 47.3148 1.67390  13
   0 -10  -2 48.1534 1.70995  13
   0  10   2 44.1449 1.73634   4
   0 -10  -2 46.0430 1.74205   4
   0  10   2 44.6361 1.64361  10
   0  10   2 47.0657 1.69578  12
   0 -10  -2 47.5634 1.67864  10
   0 -10  -2 47.3310 1.70863   9
   0  10   2 45.2586 1.72625   8
   0 -10  -2 40.8913 1.76104   1
   0  10   3 47.3950 1.68741  13
   0 -10  -3 48.3461 1.70866  13
   0 -10  -3 45.1330 1.72436   4
   0  10   3 46.4827 1.74640   4
   0  10   3 46.0302 1.65804  10
   0  10   3 43.3665 1.68261  12
   0 -10  -3 45.8682 1.65422  10
   0  10   3 46.2233 1.72442   8
   0 -10  -3 46.3343 1.73116   9
   0 -10  -3 43.6740 1.75698   1
   0 -10  -4 4.20373 0.69648   1
   0  10   4 3.15373 0.55997  13
   0 -10  -4 2.74639 0.67039  13
   0  10   4 1.59714 0.32420  15
   0  10   4 3.49881 0.59259  12
   0  10   4 3.85755 0.55113  10
   0 -10  -4 4.79956 0.59940  10
   0  10   4 4.94390 0.62473   4
   0 -10  -4 3.66681 0.64212   4
   0 -10  -5 101.997 3.48658   4
   0  10   5 103.539 3.46946   4
   0  10   5 106.187 3.47421  13
   0 -10  -5 101.607 3.48227  13
   0  10   5 98.3988 3.41762  10
   0 -10  -5 103.069 3.42681  10
   0 -10  -5 101.615 3.49142   9
   0 -10  -5 103.027 3.50635   1
   0  10   6 44.8315 1.62908   4
   0 -10  -6 42.8933 1.65969   4
   0 -10  -6 43.5774 1.68053  13
   0  10   6 41.9131 1.67042  13
   0  10   6 42.4192 1.69121   7
   0 -10  -6 46.7795 1.63048  10
   0 -10  -6 39.6516 1.60352  12
   0 -10  -6 42.3080 1.70842   9
   0 -10  -6 45.2608 1.71228   1
   0 -10  -7 9.03939 0.77479   4
   0  10   7 9.48014 0.69768   4
   0 -10  -7 7.21025 0.64275  12
   0 -10  -7 9.33223 0.71611  10
   0 -10  -7 8.42342 0.82475  13
   0  10   7 8.87890 0.81135  13
   0 -10  -7 7.55610 0.80430   9
   0 -10  -7 11.0585 0.84021   1
   0 -10  -8 7.63706 0.77005   4
   0 -10  -8 7.42361 0.70907  10
   0 -10  -8 6.58887 0.67071  12
   0  10   8 7.65082 0.83628  13
   0 -10  -8 7.43760 0.79822  13
   0 -10  -8 9.24956 0.82598   9
   0 -10  -8 8.58024 0.78636   1
   0 -10  -9 11.7862 0.81785   4
   0 -10  -9 10.1788 0.72217  12
   0 -10  -9 9.77263 0.80090  10
   0 -10  -9 9.96963 0.93129  13
   0  10   9 11.0661 0.90706  13
   0 -10  -9 10.4534 0.94661   9
   0 -10  -9 14.2747 0.87676   1
   0 -10 -10 12.4561 0.90434   4
   0 -10 -10 9.36242 0.76331  12
   0 -10 -10 9.11924 0.84384  10
   0  10  10 11.4306 0.95168  13
   0 -10 -10 11.2570 0.90273  13
   0 -10 -10 11.1502 0.98221   9
   0 -10 -10 14.8257 0.90149   1
   0 -10 -11 14.0511 0.96540   4
   0 -10 -11 13.2052 0.92585  10
   0 -10 -11 14.0767 0.88350  12
   0  10  11 17.3925 1.11426  13
   0 -10 -11 18.2803 1.09270  13
   0 -10 -11 16.6170 1.10472   9
   0  10  11 15.8890 0.91399   3
   0 -10 -11 17.1334 0.96658   1
   0 -10 -12 6.44490 0.78711   4
   0 -10 -12 8.34536 0.91264  13
   0  10  12 6.76095 0.92969  13
   0 -10 -12 6.18716 0.79169  10
   0 -10 -12 7.76717 0.92917   9
   0 -10 -12 6.62890 0.78294   1
   0  10  12 6.15791 0.72724   3
   0 -10 -13 3.76528 0.81935   4
   0 -10 -13 4.73163 0.87424  13
   0  10  13 5.07288 0.96104  13
   0  10  13 7.69783 0.75076   7
   0 -10 -13 3.79872 0.77687  10
   0 -10 -13 5.71482 0.87774   9
   0  10  13 5.07128 0.70185   3
   0 -10 -13 6.28706 0.75356   1
   0 -10 -14 32.4748 1.47574   4
   0  10  14 38.2323 1.63339  13
   0 -10 -14 34.5296 1.56025  13
   0  10  14 33.9818 1.51888   7
   0 -10 -14 30.9267 1.47093  10
   0  10  14 33.8544 1.46716  11
   0 -10 -14 32.0393 1.54558   9
   0  10  14 33.1697 1.42517   3
   0 -10 -14 35.5329 1.43520   1
   0  10  15 19.6115 1.04381   3
   0 -10 -15 17.8665 1.13030   4
   0 -10 -15 21.0481 1.21297  13
   0  10  15 18.0590 1.24388  13
   0  10  15 18.9524 1.13153   7
   0  10  15 20.1440 1.10340  11
   0 -10 -15 22.0721 1.25426   9
   0 -10 -15 19.2300 1.03414   1
   0  10  16 23.1412 1.39904  13
   0 -10 -16 27.5298 1.36303  13
   0  10  16 22.9728 1.28274   7
   0  10  16 22.1001 1.22173  11
   0 -10 -16 26.9012 1.37464   9
   0  10  16 22.7290 1.18898   3
   0 -10 -16 20.9457 1.23943   4
   0  10  17 6.82680 1.09563  13
   0 -10 -17 5.82834 0.97657  13
   0  10  17 6.48968 0.94037   7
   0  10  17 4.97284 0.88922  11
   0 -10 -17 6.78733 0.95659   9
   0 -10 -17 4.99180 0.89377   4
   0 -10 -18 1.47146 0.96357  13
   0  10  18 0.66235 1.02777  13
   0  10  18 0.03829 0.90144   7
   0  10  18 0.61761 0.87323  11
   0 -10 -18 1.51549 0.96229   9
   0 -10 -18 1.38598 0.87127   4
   0 -10 -19 0.80309 0.89922   4
   0 -10 -19 0.78954 1.00024  13
   0  10  19-0.11141 1.12592  13
   0  10  19 0.55705 0.98306   7
   0 -10 -19 1.26502 1.08482   7
   0  10  19 0.08552 0.92272  11
   0 -10 -19-1.18926 1.03574   9
   0  10  19 0.12687 0.73325   2
   0  10  20 28.4506 1.64987  13
   0 -10 -20 28.9225 1.60275  13
   0  10  20 23.7456 1.50926   7
   0 -10 -20 24.9490 1.60713   7
   0  10  20 23.2702 1.44224  11
   0 -10 -20 30.4210 1.62649   9
   0  10  20 28.4432 1.28072   2
   0  10  21 14.8298 1.45512  13
   0 -10 -21 15.8284 1.37433  13
   0  10  21 15.4532 1.30431   7
   0 -10 -21 13.1138 1.36512   7
   0  10  21 11.7698 1.20152  11
   0 -10 -21 16.7522 1.38508   9
   0  10  21 14.1380 0.93751   2
   0 -10 -22 3.31083 1.16695  13
   0  10  22 1.70916 1.22640  13
   0  10  22 2.00073 1.11402   7
   0 -10 -22 2.47226 1.22755   7
   0  10  22 3.31012 1.05440  11
   0 -10 -22 2.00089 1.18909   9
   0  10  22 2.19605 0.74633   2
   0  10  23 16.1552 1.37384   7
   0  10  23 17.1978 1.52467  13
   0 -10 -23 15.2779 1.44486  13
   0 -10 -23 13.3532 1.47814   7
   0  10  23 14.6517 1.30169  11
   0 -10 -23 13.5404 1.41286   9
   0  10  23 14.8814 0.92076   2
   0  10  24 10.0161 1.39434  13
   0 -10 -24 9.58221 1.38293  13
   0 -10 -24 6.44688 1.37508   7
   0  10  24 7.87283 1.30501   7
   0  10  24 7.64956 1.20102  11
   0 -10 -24 10.8958 1.41245   9
   0  10  24 6.94755 0.75567   2
   0  10  25-0.86434 1.16467   7
   0  10  25 2.12531 1.38918  13
   0 -10 -25 1.35391 1.25807  13
   0 -10 -25-1.25284 1.34836   7
   0  10  25 0.36739 1.11698  11
   0 -10 -25 0.65269 1.36010   9
   0  10  25-0.04791 0.66146   2
   0  10  26-0.10256 1.30116   7
   0 -10 -26 2.00716 1.40819  13
   0  10  26-0.50121 1.44880  13
   0 -10 -26 0.99963 1.39084   7
   0  10  26 0.67388 1.24890  11
   0 -10 -26 2.12836 1.40930   9
   0  10  26 2.67333 0.67822   2
   0  10  27 1.35727 1.32611   7
   0  10  27 0.03060 1.44428  13
   0 -10 -27 0.59513 1.42033  13
   0 -10 -27 1.01214 1.42672   7
   0  10  27 1.28531 1.25905  11
   0 -10 -27 2.17829 1.50237   9
   0  10  27 0.46590 0.62983   2
   0 -10 -28 0.21596 1.45454  13
   0  10  28 0.83129 1.32629   7
   0 -10 -28 0.19968 1.50612   9
   0 -10 -29 4.86295 1.57410  13
   0  10  29 3.03138 1.44334   7
   0 -10 -29 4.70025 1.58335   9
   0 -10 -30 5.66054 1.58302  13
   0  10  30 2.03750 1.46544   7
   0 -10 -30 1.43339 1.57208   9
   0 -10 -31 2.32832 1.61833  13
   0 -10 -31 1.37596 1.62895   9
   0  10  31 2.11325 1.49211   7
   0 -10 -32 5.50820 1.74568   9
   0  10  32 4.93830 1.62911   7
   0 -10 -33 0.87883 1.74769   9
   0  10  33 0.23435 1.56588   7
   0 -11  37-0.55141 1.50185   6
   0 -11  36-0.47874 1.43560   6
   0 -11  35-0.27311 1.38738   6
   0 -11  34-0.87490 1.34852   6
   0 -11  33-0.56514 1.31759   6
   0 -11  31-0.50586 1.23038   6
   0 -11  31-2.01431 1.52222   8
   0  11 -31-2.52983 1.37582   7
   0 -11  30 1.42222 1.24261   6
   0  11 -30 1.09838 1.31221   7
   0 -11  30 4.90433 1.52447   8
   0 -11  29 2.95538 1.18915   6
   0  11 -29 3.98434 1.28932   7
   0 -11  29 4.15448 1.46583   8
   0 -11  28-1.96583 1.38879   8
   0  11 -28 1.48452 0.70125   2
   0 -11  28 0.52379 1.16155   6
   0  11 -27-0.08379 1.40753  11
   0 -11  27 1.31604 1.35248   8
   0  11 -27 1.44674 1.26112   7
   0  11 -27 0.72765 0.74500   2
   0 -11  27 0.12665 1.16116   6
   0  11 -26 16.7971 1.62929  11
   0 -11  26 16.2378 1.55932   8
   0  11 -26 15.1977 1.42577   7
   0  11 -26 14.4722 1.00708   2
   0 -11  26 15.7390 1.38416   6
   0  11 -25 5.34527 1.41037  11
   0 -11  25 7.91557 1.38740   8
   0  11 -25 5.79401 1.25125   7
   0  11 -25 6.67918 1.42642   8
   0  11 -25 6.82931 0.84430   2
   0 -11  25 6.43510 1.16430   6
   0  11 -24 2.54760 1.27478  11
   0  11 -24 2.55851 1.31214   8
   0 -11  24-0.02533 1.22960   8
   0  11 -24 0.82955 0.81997   2
   0 -11  24 0.09530 1.09046   6
   0  11 -23 9.52899 0.92278   2
   0  11 -23 10.9067 1.38356   8
   0 -11  23 7.85184 1.26787   8
   0  11 -23 10.4622 1.35279  11
   0 -11  22 4.40943 1.10748   8
   0  11 -22 6.29168 1.21195   8
   0  11 -22 3.71196 0.81828   2
   0  11 -22 4.26336 1.01712   5
   0  11 -22 3.64284 1.17578  11
   0  11 -21 0.23115 0.84877   2
   0  11 -21 0.73780 0.96206   5
   0  11 -21 0.42728 1.14615   8
   0 -11  21 1.58895 1.04442   8
   0  11 -20 3.39943 1.10667   8
   0 -11  20 2.94195 1.00340   8
   0  11 -20 3.91243 0.85896   2
   0 -11  19 32.5504 1.69863   8
   0  11 -19 33.0448 1.74628   8
   0 -11  19 34.2517 1.60571   6
   0  11 -19 35.7127 1.53741   2
   0  11 -18 5.49834 1.16100   8
   0 -11  18 6.49461 1.05919   8
   0 -11  18 6.48196 0.97385   6
   0  11 -18 9.82671 0.94657   2
   0  11 -17-2.30559 0.97923   8
   0 -11  17-2.33001 0.89712   8
   0 -11  17-1.86093 0.85358   6
   0  11 -17-1.02667 0.81284   2
   0  11 -16 2.09614 0.98269   8
   0 -11  16 1.03799 0.84098   8
   0 -11  16 1.99875 0.81873   6
   0 -11  15 1.94530 0.82947   8
   0  11 -15 2.08802 0.90739   8
   0 -11  15 1.31391 0.83441   6
   0 -11  14 1.79080 0.74092   6
   0 -11  14 3.14798 0.76798   1
   0 -11  14 1.39840 0.78887   8
   0  11 -14 2.11935 0.87679   8
   0  11 -14 1.57116 0.73214   5
   0 -11  13 10.4530 0.91266   1
   0 -11  13 8.90075 0.92069   8
   0  11 -13 10.2735 0.97525   8
   0  11 -13 10.5408 0.90897   5
   0 -11  13 8.36213 0.85673   6
   0 -11  12 5.35695 0.79208   1
   0 -11  12 0.52988 0.77013   8
   0  11 -12 3.06338 0.84657   8
   0  11 -12 1.81348 0.77980   6
   0  11 -12 2.23915 0.69279   5
   0 -11  12 3.69848 0.77553   6
   0 -11  11 27.2446 1.24078   1
   0  11 -11 24.0883 1.26758   8
   0 -11  11 26.5668 1.24935   8
   0  11 -11 24.9885 1.20769   6
   0 -11  11 24.1330 1.19843   6
   0 -11  10 7.83673 0.84261   1
   0 -11  10 10.8079 0.79460   8
   0  11 -10 6.36154 0.85461   8
   0  11 -10 5.90652 0.80435   6
   0 -11   9 16.1912 1.01476   1
   0  11  -9 15.2496 0.97223   8
   0  11  -9 17.0370 1.00262   6
   0  11  -8 6.72168 0.84247   8
   0 -11   7 143.145 4.67250   1
   0  11  -7 132.464 4.53769   9
   0  11  -7 140.854 4.66170   8
   0  11  -7 141.290 4.63757   6
   0 -11   6 20.2801 1.13594   1
   0  11  -6 21.5320 1.08487   6
   0  11  -6 20.6424 0.94108   9
   0  11  -6 24.4258 1.12330   8
   0  11  -5 40.4479 1.51750  13
   0 -11   5 48.9646 1.76414   1
   0  11  -5 44.5708 1.70830   6
   0  11  -5 44.2890 1.60679   9
   0  11  -5 45.6478 1.71762   8
   0 -11   4 8.70618 0.61946  15
   0  11  -4 8.13203 0.57967  13
   0 -11   4 6.42908 0.55267  13
   0 -11   4 9.64916 0.82339   1
   0  11  -4 7.60763 0.75635   6
   0  11  -4 6.62988 0.66660  10
   0  11  -4 6.34751 0.67217   9
   0  11  -4 8.42451 0.76260   8
   0  11  -3 9.20279 0.81944   4
   0 -11   3 9.40775 0.66099  15
   0 -11   3 8.75472 0.57626  13
   0  11  -3 9.97543 0.62301  13
   0 -11   3 8.26752 0.82377   1
   0  11  -3 10.4968 0.80001   6
   0  11  -3 8.81344 0.66524   9
   0  11  -3 8.27255 0.69017  10
   0  11  -3 7.58645 0.79355   8
   0 -11   2 31.5694 1.37152   1
   0  11  -2 32.3993 1.20447  13
   0 -11   2 30.9949 1.19943  13
   0 -11   2 30.1678 1.15889  15
   0  11  -2 30.9027 1.32440   6
   0  11  -2 29.9613 1.24328   9
   0  11  -2 29.7305 1.31122   8
   0  11  -2 32.1290 1.36684   4
   0  11  -1 6.15254 0.77989   4
   0  11  -1 8.07679 0.77235   8
   0  11  -1 6.51830 0.69999   9
   0 -11   1 4.95389 0.76369   1
   0 -11   1 7.05330 0.59666  13
   0  11  -1 6.77115 0.55052  13
   0  11   0 90.3245 3.18994   4
   0 -11   0 92.8710 3.18950   4
   0 -11   0 91.4087 3.11489  13
   0  11   0 92.6888 3.10772  13
   0  11   0 93.8970 3.17927   8
   0  11   0 94.7138 3.14937   9
   0 -11   0 93.3849 3.13614   9
   0 -11   0 88.6049 3.20901   1
   0  11   1-1.30052 0.66368   4
   0 -11  -1 0.37221 0.67756   4
   0  11   1 0.08782 0.58295  12
   0 -11  -1-0.17589 0.52716  13
   0  11   1-0.91410 0.47357  13
   0 -11  -1-0.18081 0.58845   9
   0  11   1 0.41039 0.66323   8
   0  11   1-0.09445 0.62431   9
   0 -11  -1 1.30099 0.70309   1
   0 -11  -2 28.8224 1.29878   4
   0  11   2 28.3492 1.29466   4
   0  11   2 29.4760 1.24186  12
   0 -11  -2 29.6255 1.23224  13
   0  11   2 30.3989 1.20446  13
   0  11   2 30.4218 1.28683   8
   0 -11  -2 31.1575 1.21174  10
   0 -11  -2 27.9074 1.23950   9
   0 -11  -2 29.8571 1.33245   1
   0 -11  -3 1.72473 0.66174   4
   0  11   3 1.80019 0.61858   4
   0  11   3 0.54625 0.60158  12
   0  11   3 1.75698 0.48928  10
   0 -11  -3 1.67178 0.68401  13
   0  11   3 1.40100 0.54523  13
   0 -11  -3 1.14697 0.69103   9
   0  11   3 0.93711 0.62699   8
   0 -11  -3 0.45865 0.53821  10
   0 -11  -3 3.27317 0.70710   1
   0  11   4 2.68195 0.65510   4
   0 -11  -4 0.86565 0.66059   4
   0  11   4 1.24189 0.54432  10
   0  11   4 1.63800 0.57880  12
   0 -11  -4 1.29257 0.61436  13
   0  11   4 1.38895 0.56848  13
   0  11   4 1.68990 0.66490   8
   0 -11  -4 0.61312 0.64585   9
   0 -11  -4 2.45599 0.58557  10
   0 -11  -4 2.39038 0.72630   1
   0 -11  -5 48.5298 1.76798   4
   0  11   5 47.2940 1.76815   4
   0 -11  -5 39.9945 1.71658  13
   0  11   5 44.5698 1.73150  13
   0  11   5 43.8152 1.66208  10
   0 -11  -5 44.7795 1.78666   9
   0 -11  -5 40.3295 1.66258  10
   0 -11  -5 53.4069 1.81888   1
   0  11   6 30.7505 1.31002   4
   0 -11  -6 31.3167 1.35547   4
   0 -11  -6 29.1356 1.36090  13
   0  11   6 29.7607 1.34015  13
   0  11   6 31.7988 1.38288   7
   0 -11  -6 30.6527 1.27254  10
   0 -11  -6 29.6560 1.36619   9
   0 -11  -6 31.5739 1.38592   1
   0 -11  -7 22.1598 1.09153   4
   0  11   7 19.8449 1.00926   4
   0 -11  -7 20.6747 1.11539  13
   0  11   7 22.1535 1.12373  13
   0  11   7 20.2609 1.07337   7
   0 -11  -7 20.4497 1.01213  10
   0 -11  -7 18.6839 0.97826  12
   0 -11  -7 21.0100 1.08205   9
   0 -11  -7 22.3395 1.10569   1
   0 -11  -8 37.1349 1.50078   4
   0  11   8 36.7916 1.54958  13
   0 -11  -8 35.7775 1.53859  13
   0  11   8 34.6134 1.51930   7
   0 -11  -8 32.4711 1.39275  12
   0 -11  -8 34.5504 1.43108  10
   0 -11  -8 36.6035 1.52885   9
   0 -11  -8 36.5116 1.48703   1
   0 -11  -9 0.36011 0.69304   4
   0 -11  -9 0.53598 0.75637  13
   0  11   9 0.37349 0.79560  13
   0  11   9 0.63020 0.65942   7
   0 -11  -9 0.40743 0.57045  12
   0 -11  -9 0.13618 0.62576  10
   0 -11  -9 1.34659 0.77993   9
   0 -11  -9 1.24312 0.75157   1
   0 -11 -10 10.5907 0.88911   4
   0  11  10 11.8927 1.02717  13
   0 -11 -10 11.5823 0.94205  13
   0  11  10 15.3248 0.88545   7
   0 -11 -10 11.3629 0.81819  12
   0 -11 -10 11.6008 0.85912  10
   0 -11 -10 10.8838 0.93498   9
   0 -11 -10 14.9299 0.94978   1
   0 -11 -11 60.2247 2.19820   4
   0  11  11 61.3775 2.27798  13
   0 -11 -11 61.0359 2.25230  13
   0  11  11 58.0039 2.17029   7
   0 -11 -11 52.2826 2.09536  12
   0 -11 -11 54.9701 2.12600  10
   0 -11 -11 59.4698 2.27349   9
   0  11  11 58.1977 2.13503   3
   0 -11 -11 57.8997 2.15802   1
   0 -11 -12 46.2376 1.90235   4
   0  11  12 50.4114 2.01146  13
   0 -11 -12 50.3642 1.98520  13
   0  11  12 46.8840 1.91589   7
   0 -11 -12 44.4913 1.84533  10
   0 -11 -12 45.5052 1.82705  12
   0 -11 -12 49.9382 1.99577   9
   0 -11 -12 49.7472 1.87085   1
   0  11  12 48.1390 1.84175   3
   0 -11 -13 8.39436 0.96421   4
   0  11  13 13.0760 1.11896  13
   0 -11 -13 10.5847 1.02161  13
   0  11  13 11.0154 0.89236   7
   0 -11 -13 6.41038 0.81642  12
   0 -11 -13 7.36724 0.91833  10
   0 -11 -13 9.38456 1.03564   9
   0 -11 -13 10.5294 0.91360   1
   0  11  13 9.57914 0.83500   3
   0 -11 -14 11.3851 0.99573   4
   0 -11 -14 12.4217 1.07655  13
   0  11  14 12.8118 1.13435  13
   0  11  14 13.2505 1.01108   7
   0 -11 -14 11.6057 0.98552  10
   0 -11 -14 14.1937 1.12812   9
   0 -11 -14 12.4352 0.93854   1
   0  11  14 12.2888 0.86811   3
   0 -11 -15 0.43619 0.76858   4
   0 -11 -15-1.01513 0.88995  13
   0  11  15-0.05911 0.97480  13
   0  11  15 0.80528 0.79477   7
   0 -11 -15 0.30814 0.81848  10
   0  11  15-0.34129 0.71625  11
   0 -11 -15-0.77943 0.92208   9
   0  11  15 1.26182 0.70371   3
   0 -11 -15 0.64698 0.74269   1
   0 -11 -16 21.7582 1.33277  13
   0  11  16 22.5407 1.41186  13
   0  11  16 21.2166 1.26935   7
   0 -11 -16 21.2753 1.23108  10
   0  11  16 18.9120 1.21071  11
   0 -11 -16 22.4608 1.34359   9
   0 -11 -16 20.4209 1.23291   4
   0 -11 -17 32.6045 1.60877  13
   0  11  17 33.3429 1.69128  13
   0  11  17 30.6650 1.55388   7
   0  11  17 30.0676 1.48892  11
   0 -11 -17 30.5567 1.51004  10
   0 -11 -17 31.3836 1.61416   9
   0 -11 -17 27.8191 1.50395   4
   0 -11 -18 16.8498 1.28495  13
   0  11  18 16.8877 1.36696  13
   0  11  18 16.2975 1.21500   7
   0 -11 -18 15.7720 1.16580  10
   0  11  18 15.3858 1.14188  11
   0 -11 -18 14.8531 1.30714   9
   0 -11 -18 13.5944 1.10254   4
   0 -11 -19 11.1904 1.21882  13
   0  11  19 12.1479 1.32991  13
   0  11  19 12.1361 1.18095   7
   0  11  19 9.63897 1.08629  11
   0 -11 -19 13.3632 1.26433   9
   0  11  19 14.7937 0.99270   2
   0 -11 -20-0.21547 1.08525  13
   0  11  20 0.02428 1.23793  13
   0  11  20-0.28182 1.01003   7
   0  11  20-1.49036 0.97469  11
   0 -11 -20 0.55669 1.09841   9
   0  11  20-0.47408 0.79738   2
   0  11  21 1.23820 1.20638  13
   0 -11 -21 2.48828 1.13451  13
   0  11  21 0.29216 1.08163   7
   0  11  21 1.35450 0.99089  11
   0 -11 -21-0.07902 1.09316   9
   0  11  21 1.27548 0.79627   2
   0  11  22 2.39371 1.31532  13
   0 -11 -22-1.88665 1.18409  13
   0  11  22 0.02323 1.12137   7
   0  11  22 1.54664 1.06602  11
   0 -11 -22 0.24666 1.14855   9
   0  11  22 0.96765 0.76540   2
   0 -11 -23-1.49993 1.06283   4
   0  11  23 1.25748 1.29975  13
   0 -11 -23 0.64273 1.24299  13
   0  11  23 0.04817 1.16361   7
   0  11  23 0.66034 1.11381  11
   0 -11 -23-0.62707 1.26362   9
   0  11  23 1.61942 0.76287   2
   0 -11 -24 0.22232 1.30564  13
   0  11  24 2.07326 1.36713  13
   0 -11 -24 0.16612 1.07471   4
   0  11  24 1.51627 1.21995   7
   0 -11 -24 0.74079 1.31550   9
   0  11  24 3.11542 0.78219   2
   0  11  25 0.47275 1.43283  13
   0 -11 -25 1.61448 1.33764  13
   0 -11 -25 0.12955 1.09709   4
   0  11  25 2.52494 1.26088   7
   0 -11 -25-0.61511 1.38958   9
   0  11  25 1.74859 0.75236   2
   0  11  26 8.15342 0.82367   2
   0  11  26 9.56035 1.41440   7
   0 -11 -26 10.2876 1.56410   9
   0 -11 -26 7.02369 1.23356   4
   0 -11 -26 8.99802 1.51418  13
   0  11  26 7.83341 1.56968  13
   0  11  27 9.87030 0.81371   2
   0  11  27 7.23426 1.45186   7
   0 -11 -27 12.1098 1.62896   9
   0 -11 -27 7.81486 1.28859   4
   0 -11 -27 8.02952 1.49237  13
   0  11  28-0.40070 1.37452   7
   0 -11 -28-1.89429 1.52279   9
   0  11  28 0.44828 0.67657   2
   0 -11 -28-0.89995 1.50328  13
   0 -11 -29 2.65986 1.54902  13
   0  11  29 4.13696 1.46794   7
   0 -11 -30 5.95599 1.64390  13
   0  11  30 3.80956 1.50705   7
   0 -11 -30 6.66400 1.71050   9
   0 -11 -31 1.21014 1.62999  13
   0  11  31 0.09632 1.49986   7
   0 -11 -31 3.37890 1.74069   9
   0 -11 -32-0.44161 1.64608  13
   0  11  32 0.76511 1.59049   7
   0 -11 -32 1.51097 1.76251   9
   0 -12  37 0.56433 1.54480   6
   0 -12  36 0.92326 1.45408   6
   0 -12  35 1.70634 1.44918   6
   0 -12  34-1.05874 1.40553   6
   0 -12  33 0.65839 1.29473   6
   0 -12  32 0.79172 1.30583   6
   0 -12  31 2.27792 1.29480   6
   0  12 -31-0.38805 1.37246   7
   0 -12  30 0.14399 1.24516   6
   0 -12  30 2.02443 1.48266   8
   0  12 -30-0.42176 1.32830   7
   0 -12  29 9.25558 1.32793   6
   0 -12  29 13.1205 1.65353   8
   0  12 -29 8.53426 1.39886   7
   0  12 -28-0.47836 0.79084   2
   0 -12  28 0.09013 1.18807   6
   0 -12  28-0.92110 1.41892   8
   0  12 -28 1.55949 1.28814   7
   0  12 -27 1.43744 0.83275   2
   0 -12  27-0.02952 1.37811   8
   0 -12  27-1.78992 1.20094   6
   0  12 -26 12.8042 1.61411  11
   0  12 -26 14.2587 1.06897   2
   0 -12  26 12.8777 1.38081   6
   0  12 -26 13.9340 1.45137   7
   0 -12  26 13.6513 1.58796   8
   0  12 -25 2.31615 1.36979  11
   0 -12  25 0.40932 1.29177   8
   0  12 -25 1.90482 1.36379   8
   0 -12  25-0.36872 1.18183   6
   0  12 -24-1.86324 1.30317  11
   0  12 -24 0.76976 0.87265   2
   0 -12  24-1.36319 1.25415   8
   0  12 -24-0.05297 1.33049   8
   0 -12  24-2.04693 1.06407   6
   0 -12  23 0.38510 1.03469   6
   0 -12  23 0.10081 1.19174   8
   0  12 -23 0.48283 1.25777   8
   0  12 -23-2.10406 1.08145   5
   0  12 -23-0.49841 1.24842  11
   0  12 -22-0.74854 0.88040   2
   0  12 -22-0.02439 1.20545   8
   0  12 -22-0.47604 1.00607   5
   0  12 -22 0.81567 1.18079  11
   0 -12  21 3.74760 1.13460   8
   0  12 -21 6.75490 1.22670   8
   0  12 -21 6.93035 1.04096   5
   0  12 -21 6.36211 0.96264   2
   0 -12  20 6.44510 1.09461   8
   0  12 -20 7.15781 1.17727   8
   0  12 -20 5.65139 1.00709   5
   0  12 -20 6.19355 0.92588   2
   0 -12  19 5.97026 1.06524   8
   0  12 -19 6.32068 1.12346   8
   0  12 -19 4.67665 0.92689   2
   0  12 -19 5.39265 0.97158   5
   0  12 -18 1.33719 0.90397   2
   0  12 -18 0.02066 1.05003   8
   0 -12  18 0.49837 0.99362   8
   0 -12  18-0.19962 0.93541   6
   0  12 -17 21.8858 1.25318   2
   0 -12  17 20.4668 1.30746   8
   0  12 -17 21.8789 1.38516   8
   0 -12  17 20.8886 1.25735   6
   0  12 -16 1.19673 0.94648   8
   0 -12  16-1.13668 0.90685   8
   0 -12  16 0.20414 0.83321   6
   0 -12  15 10.0596 1.06069   8
   0  12 -15 9.96793 1.14507   8
   0 -12  15 12.8617 1.00593   6
   0  12 -14 1.02490 0.92765   8
   0 -12  14-0.60817 0.81541   8
   0 -12  14 1.20375 0.79698   6
   0 -12  13 5.03592 0.88068   1
   0 -12  13 5.16109 0.85393   8
   0  12 -13 7.43589 0.97214   8
   0 -12  13 5.93793 0.87471   6
   0  12 -13 6.53950 0.86392   6
   0  12 -13 5.80439 0.83408   5
   0 -12  12 3.46603 0.81589   1
   0  12 -12 2.08636 0.88798   8
   0 -12  12 1.65892 0.78411   8
   0  12 -12 1.70058 0.80652   6
   0 -12  12 1.77027 0.74850   6
   0  12 -11 1.11888 0.76538   6
   0  12 -11 1.28214 0.79935   8
   0 -12  11 0.51283 0.73904   8
   0  12 -11 2.23083 0.76880   4
   0 -12  11 1.02440 0.76006   1
   0 -12  10 45.2576 1.88680   1
   0  12 -10 45.2723 1.90539   8
   0  12 -10 48.7960 1.86917   6
   0 -12  10 48.2004 1.88371   8
   0  12 -10 50.3437 1.91893   4
   0  12  -9 5.54383 0.80675   6
   0  12  -9 5.93230 0.85461   8
   0 -12   9 5.57168 0.74269   8
   0  12  -9 8.81687 0.76693   4
   0 -12   9 5.04691 0.85241   1
   0 -12   8 2.61906 0.80147   1
   0  12  -8 2.85511 0.74833   8
   0  12  -8 2.98695 0.72240   6
   0 -12   8 4.31485 0.68431   8
   0  12  -8 1.05490 0.62214   4
   0 -12   7 44.5408 1.76300   1
   0  12  -7 42.4084 1.70211   8
   0  12  -7 40.8895 1.68277   6
   0 -12   7 46.8190 1.67825   8
   0  12  -7 35.6092 1.64527   4
   0 -12   6 1.47378 0.80972   1
   0  12  -6 1.80586 0.76262   8
   0  12  -6 2.63844 0.73911   6
   0  12  -6 1.54362 0.57544   9
   0  12  -6 6.62569 0.74523   4
   0  12  -5 19.1759 1.06653   4
   0 -12   5 18.0583 0.88940  15
   0 -12   5 20.3006 1.10050   1
   0  12  -5 18.5085 1.02325   6
   0  12  -5 16.8159 0.88168   9
   0  12  -5 17.5494 0.94942  10
   0  12  -5 16.8026 1.04414   8
   0  12  -4 0.36856 0.71053   4
   0 -12   4 0.29893 0.55154  15
   0 -12   4 0.07069 0.47447  13
   0 -12   4 0.05951 0.73678   1
   0  12  -4 0.85061 0.68696   6
   0  12  -4-0.06334 0.59012   9
   0  12  -4 0.03200 0.58826  10
   0  12  -4 0.67937 0.68991   8
   0  12  -3 24.1754 1.17774   4
   0 -12   3 23.3261 0.99557  15
   0 -12   3 22.5535 0.97452  13
   0  12  -3 23.4826 0.99120  13
   0 -12   3 25.3404 1.21516   1
   0  12  -3 24.2292 1.15312   6
   0  12  -3 24.7284 1.08410  10
   0  12  -3 23.9971 1.07705   9
   0  12  -3 24.3315 1.18455   8
   0  12  -2 2.31469 0.70928   4
   0 -12   2 4.09195 0.52292  15
   0 -12   2 2.70211 0.50986  13
   0  12  -2 3.01499 0.53637  13
   0  12  -2 2.71291 0.71991   8
   0  12  -2 3.02961 0.71544   6
   0  12  -2 3.52048 0.66107   9
   0  12  -2 2.90444 0.62055  10
   0 -12   2 3.00743 0.79248   1
   0  12  -1 42.8731 1.58633   4
   0 -12   1 36.1908 1.40708  13
   0  12  -1 36.7686 1.39979  13
   0  12  -1 37.8266 1.53862   8
   0  12  -1 35.1721 1.42431  10
   0  12  -1 36.1760 1.46343   9
   0 -12   1 37.2284 1.57949   1
   0  12   0 37.3073 1.55477   4
   0 -12   0 40.0615 1.57363   4
   0  12   0 37.9709 1.52101  12
   0  12   0 38.1722 1.45022  10
   0 -12   0 36.9935 1.44362  13
   0  12   0 37.3103 1.42526  13
   0  12   0 36.0148 1.50435   9
   0 -12   0 37.3281 1.48438   9
   0  12   0 37.2925 1.54455   8
   0 -12   0 39.8672 1.61319   1
   0 -12  -1 8.95546 0.79011   4
   0  12   1 7.55689 0.79145   4
   0  12   1 7.16295 0.65786  10
   0  12   1 6.26941 0.74894  12
   0  12   1 7.15509 0.61739  13
   0 -12  -1 6.99881 0.65809  13
   0  12   1 8.59829 0.82438   8
   0 -12  -1 7.07516 0.72845   9
   0 -12  -1 7.96111 0.89011   1
   0  12   2 29.0316 1.29423   4
   0 -12  -2 28.2740 1.28594   4
   0  12   2 29.1941 1.25629  12
   0  12   2 27.9920 1.19706  10
   0 -12  -2 29.4344 1.25811  13
   0  12   2 31.0300 1.20784  13
   0 -12  -2 28.4124 1.24087   9
   0  12   2 30.4723 1.29822   8
   0 -12  -2 27.3998 1.20132  10
   0 -12  -2 29.4570 1.37924   1
   0  12   3 5.64735 0.80512   4
   0 -12  -3 7.28731 0.84044   4
   0  12   3 5.61450 0.68877  12
   0  12   3 4.17554 0.63748  10
   0  12   3 7.05929 0.66406  13
   0 -12  -3 4.45072 0.68407  13
   0  12   3 5.10303 0.75945   8
   0 -12  -3 4.98065 0.76305   9
   0 -12  -3 5.31602 0.68313  10
   0 -12  -3 5.91627 0.84294   1
   0  12   4 11.3151 0.86455   4
   0 -12  -4 10.5043 0.88224   4
   0  12   4 10.7377 0.81280  12
   0  12   4 10.1062 0.74099  10
   0  12   4 12.7818 0.81439  13
   0 -12  -4 12.4104 0.89440  13
   0 -12  -4 9.82697 0.84258   9
   0  12   4 10.3129 0.90426   8
   0 -12  -4 9.96239 0.78071  10
   0 -12  -4 13.5396 0.99235   1
   0 -12  -5 26.5332 1.20373   4
   0  12   5 27.0128 1.18189   4
   0 -12  -5 21.9247 1.16824  13
   0  12   5 21.3754 1.12283  13
   0  12   5 20.9035 1.08216  10
   0 -12  -5 24.7890 1.09888  10
   0 -12  -5 22.7902 1.17395   9
   0  12   5 22.4745 1.17650   8
   0 -12  -5 29.3553 1.26832   1
   0 -12  -6 28.8132 1.31532   4
   0  12   6 26.7896 1.27346   4
   0  12   6 28.3623 1.29553  13
   0 -12  -6 28.5317 1.32244  13
   0  12   6 25.7753 1.29239   7
   0 -12  -6 27.7947 1.28815   9
   0 -12  -6 29.3101 1.22819  10
   0 -12  -6 27.9072 1.32318   1
   0 -12  -7 10.8950 0.88596   4
   0  12   7 9.06899 0.80592   4
   0 -12  -7 7.85688 0.82339  13
   0  12   7 9.69633 0.87860  13
   0  12   7 9.44752 0.85502   7
   0 -12  -7 8.05535 0.76672  10
   0 -12  -7 8.27898 0.85927   9
   0 -12  -7 9.20671 0.90367   1
   0 -12  -8 7.84422 0.86484   4
   0  12   8 5.31575 0.87538  13
   0 -12  -8 6.38607 0.88649  13
   0  12   8 7.75993 0.89466   7
   0 -12  -8 5.85775 0.74450  10
   0 -12  -8 5.90745 0.67649  12
   0 -12  -8 5.52378 0.86222   9
   0 -12  -8 7.22327 0.89184   1
   0 -12  -9 3.52341 0.79554   4
   0 -12  -9 4.00784 0.85473  13
   0  12   9 3.51750 0.84383  13
   0  12   9 3.43441 0.78460   7
   0 -12  -9 4.55506 0.74395  10
   0 -12  -9 3.27263 0.66556  12
   0 -12  -9 3.68130 0.84376   9
   0 -12  -9 5.52395 0.83243   1
   0 -12 -10 36.4866 1.59449   4
   0  12  10 40.8001 1.69320  13
   0 -12 -10 36.1653 1.61607  13
   0  12  10 37.8479 1.61454   7
   0 -12 -10 36.2659 1.51691  12
   0 -12 -10 37.1023 1.54947  10
   0 -12 -10 38.4577 1.63728   9
   0 -12 -10 35.7018 1.58584   1
   0 -12 -11 9.47187 0.91384   4
   0 -12 -11 10.0029 1.02228  13
   0  12  11 12.0500 1.05014  13
   0  12  11 11.1761 0.91659   7
   0 -12 -11 8.62574 0.87481  10
   0 -12 -11 8.47310 0.78511  12
   0 -12 -11 11.3033 1.03668   9
   0 -12 -11 9.71950 0.92483   1
   0 -12 -12 1.48304 0.82098   4
   0 -12 -12-0.12704 0.89581  13
   0  12  12 0.89469 0.91470  13
   0  12  12 1.62427 0.80231   7
   0 -12 -12 1.14274 0.73417  10
   0 -12 -12 1.17986 0.68773  12
   0 -12 -12 0.77505 0.91772   9
   0  12  12 0.81232 0.70559   3
   0 -12 -12 1.20337 0.78954   1
   0 -12 -13 8.49509 0.93380   4
   0 -12 -13 10.1746 1.05355  13
   0  12  13 9.07413 1.09223  13
   0  12  13 10.8595 0.97725   7
   0 -12 -13 9.74011 0.91670  10
   0 -12 -13 9.40693 0.84822  12
   0 -12 -13 11.9797 1.13513   9
   0  12  13 9.01665 0.86703   3
   0 -12 -13 10.8509 0.92285   1
   0 -12 -14 0.67358 0.82324   4
   0  12  14 1.23341 1.01335  13
   0 -12 -14 1.73901 1.00416  13
   0  12  14-1.27901 0.84374   7
   0 -12 -14-0.95958 0.75158  12
   0 -12 -14 0.93326 0.84082  10
   0 -12 -14 0.47366 0.96259   9
   0 -12 -14 0.74675 0.79196   1
   0  12  14-0.17704 0.70451   3
   0 -12 -15 1.90682 0.92536   4
   0 -12 -15 3.31549 1.01197  13
   0  12  15 4.01262 1.12068  13
   0  12  15 3.17773 0.93479   7
   0 -12 -15 4.26893 0.77957  12
   0 -12 -15 3.49898 0.89312  10
   0 -12 -15 4.81817 1.08745   9
   0 -12 -15 1.83117 0.84535   1
   0  12  16 59.7181 2.47360  13
   0 -12 -16 64.1791 2.44543  13
   0  12  16 59.3922 2.38103   7
   0 -12 -16 54.8430 2.29245  10
   0  12  16 56.1456 2.28893  11
   0 -12 -16 66.6016 2.49679   9
   0 -12 -16 58.4515 2.30404   4
   0  12  17 5.80929 1.19222  13
   0 -12 -17 4.46643 1.07640  13
   0  12  17 3.16132 0.99766   7
   0 -12 -17 3.41312 0.93341  10
   0  12  17 3.24496 0.92623  11
   0 -12 -17 5.09049 1.10827   9
   0 -12 -17 3.91312 0.97492   4
   0 -12 -18 0.70587 0.89950  10
   0  12  18 1.11455 0.89556  11
   0  12  18 1.81794 0.97546   7
   0 -12 -18 1.14400 1.02612   9
   0 -12 -18-0.32512 1.00149  13
   0  12  18 0.44712 1.12822  13
   0 -12 -19 8.42297 1.20267  13
   0  12  19 8.19042 1.28066  13
   0  12  19 7.17534 1.12674   7
   0 -12 -19 7.72460 1.06323  10
   0 -12 -19 10.5371 1.22359   9
   0  12  19 7.41394 0.96646   2
   0  12  20 8.97252 1.32055  13
   0 -12 -20 9.12670 1.24872  13
   0  12  20 6.08314 1.17204   7
   0 -12 -20 5.06728 1.04400  10
   0 -12 -20 10.4600 1.26957   9
   0  12  20 6.04464 0.91918   2
   0  12  21-0.15855 1.29563  13
   0 -12 -21-2.62918 1.19467  13
   0  12  21-0.47049 1.11782   7
   0 -12 -21 0.29935 1.01054  10
   0 -12 -21 0.10958 1.18462   9
   0  12  21-0.76285 0.88484   2
   0 -12 -22 0.80231 1.02025   4
   0  12  22 0.41224 1.27536  13
   0 -12 -22 1.26729 1.21664  13
   0  12  22-1.46265 1.15098   7
   0 -12 -22 0.17950 1.09784  10
   0 -12 -22 2.16398 1.23910   9
   0  12  22 0.83577 0.85997   2
   0  12  23 0.59935 1.36424  13
   0 -12 -23 0.83909 1.25343  13
   0  12  23 1.29839 0.83391   2
   0  12  23 0.72960 1.13681   7
   0 -12 -23 1.50874 1.29459   9
   0 -12 -23 0.33285 1.05596   4
   0 -12 -24-2.63951 1.34565  13
   0  12  24-1.27390 1.42099  13
   0  12  24-0.05320 0.82226   2
   0  12  24 2.89091 1.26449   7
   0 -12 -24-0.55306 1.35371   9
   0 -12 -24-0.88339 1.08898   4
   0  12  25 3.78827 1.50582  13
   0 -12 -25 6.31377 1.40328  13
   0  12  25 4.29665 0.87182   2
   0  12  25 5.58250 1.31954   7
   0 -12 -25 4.33862 1.45620   9
   0 -12 -25 2.43625 1.14753   4
   0 -12 -26 6.14057 1.49732  13
   0  12  26 4.71353 0.83641   2
   0  12  26 4.11157 1.35924   7
   0 -12 -26 6.62248 1.53490   9
   0 -12 -26 4.87004 1.23809   4
   0  12  27 1.37649 1.37070   7
   0  12  27 0.79408 0.75347   2
   0 -12 -27-1.87375 1.54040  13
   0 -12 -27 0.27487 1.48632   9
   0 -12 -27 0.86622 1.19472   4
   0  12  28-0.65332 1.44630   7
   0  12  28-0.63623 0.75863   2
   0 -12 -28 0.80290 1.55540  13
   0 -12 -28 1.24597 1.54971   9
   0 -12 -28-0.97195 1.24152   4
   0  12  29 1.90619 1.48000   7
   0  12  29 2.57129 0.71815   2
   0 -12 -29 0.55377 1.60317   9
   0 -12 -29 1.42190 1.27170   4
   0 -12 -29 1.79853 1.59651  13
   0  12  30 0.86226 1.47903   7
   0 -12 -30 1.64584 1.68720   9
   0 -12 -30 1.09937 1.32101   4
   0 -12 -30 1.28699 1.64462  13
   0  12  31 1.52709 1.60459   7
   0 -12 -31 2.62610 1.70187  13
   0 -12 -31 2.02977 1.37614   4
   0 -12 -31 2.41606 1.72821   9
   0 -12 -32-0.86478 1.41657   4
   0 -12 -32 5.96312 1.79056  13
   0 -13  36 2.65478 1.56833   6
   0 -13  35 0.81184 1.48181   6
   0 -13  34-0.33806 1.40889   6
   0 -13  33 1.91540 1.38922   6
   0 -13  32 1.11592 1.34080   6
   0 -13  31-0.05147 1.30207   6
   0 -13  30 5.39180 1.60141   8
   0  13 -30 3.72259 1.38381   7
   0 -13  30 4.04616 1.34351   6
   0  13 -29-2.00033 1.36388   7
   0 -13  29 1.97163 1.50899   8
   0 -13  29 0.72714 1.25512   6
   0  13 -29-0.61150 0.82042   2
   0  13 -28 0.67775 1.26664   7
   0 -13  28 0.79102 1.42863   8
   0 -13  28 1.29656 1.19974   6
   0  13 -28 1.49863 0.86717   2
   0  13 -27 1.59317 1.25441   7
   0 -13  27 0.45697 1.38131   8
   0 -13  27 0.77772 1.21283   6
   0  13 -27 1.23202 0.88054   2
   0 -13  26-1.05598 1.36779   8
   0 -13  26-2.35273 1.18904   6
   0  13 -26-1.36713 0.94522   2
   0 -13  25 2.20283 1.38684   8
   0 -13  25 3.46775 1.22341   6
   0  13 -25 3.62996 1.00421   2
   0 -13  24 0.08378 1.12427   6
   0  13 -24 1.12738 0.96970   2
   0 -13  24-0.08171 1.29133   8
   0  13 -24 4.12255 1.39614   8
   0  13 -24-0.05878 1.14024   5
   0 -13  23 0.87425 1.07536   6
   0  13 -23 1.44881 0.96930   2
   0  13 -23 2.68664 1.06794   5
   0 -13  23 0.39337 1.18387   8
   0  13 -23-0.23754 1.30391   8
   0  13 -22 10.3819 1.05539   2
   0  13 -22 6.97908 1.14045   5
   0  13 -22 7.42397 1.38038   8
   0 -13  22 8.12130 1.31648   8
   0  13 -21 5.40568 0.98574   2
   0  13 -21 4.68131 0.99907   5
   0  13 -21 2.36333 1.21347   8
   0 -13  21 2.72890 1.11693   8
   0  13 -20 6.85325 1.03234   2
   0  13 -20 7.71624 1.04983   5
   0  13 -20 7.53203 1.24482   8
   0 -13  20 6.85737 1.16696   8
   0  13 -19 0.60310 0.94981   2
   0  13 -19-1.93575 1.11221   8
   0 -13  19-2.85388 1.09276   8
   0  13 -19-0.32600 0.95755   5
   0 -13  18-0.51158 0.94103   6
   0  13 -18 1.48681 0.95375   2
   0 -13  18-0.89555 1.04836   8
   0  13 -18 0.71458 1.05662   8
   0  13 -18-1.29230 0.93910   5
   0  13 -17 20.2361 1.45708   8
   0 -13  17 22.7393 1.41670   8
   0 -13  17 22.9429 1.35850   6
   0  13 -17 24.7390 1.34453   2
   0 -13  16-0.04064 0.94351   8
   0  13 -16 0.33815 1.00948   8
   0 -13  16 0.86905 0.86770   6
   0  13 -16-0.30817 0.91068   2
   0  13 -15 2.80442 1.01319   8
   0 -13  15 3.29045 0.90685   8
   0 -13  15 5.14067 0.87095   6
   0 -13  14 4.55401 0.89047   8
   0  13 -14 4.67843 1.01481   8
   0 -13  14 4.81328 0.91827   6
   0  13 -13 0.06289 0.82266   6
   0 -13  13-2.14260 0.87188   1
   0 -13  13-0.91360 0.82780   8
   0  13 -13 0.66949 0.90388   8
   0  13 -13 0.48823 0.81472   4
   0 -13  12 0.72428 0.80903   8
   0  13 -12 1.55783 0.91498   8
   0  13 -12 1.46183 0.84093   6
   0 -13  12 1.19704 0.82992   1
   0  13 -12 1.78307 0.59925   9
   0  13 -12 0.88500 0.83225   4
   0  13 -11 86.7452 3.00631   8
   0  13 -11 84.1633 2.95990   6
   0 -13  11 86.5006 2.98086   1
   0  13 -11 74.6351 2.77601   9
   0 -13  11 82.2793 2.95180   8
   0  13 -11 82.9501 3.00786   4
   0  13 -10 3.62608 0.88468   8
   0  13 -10 3.25739 0.82366   6
   0 -13  10 5.13979 0.89478   1
   0  13 -10 3.63181 0.64043   9
   0 -13  10 3.97925 0.84200   8
   0  13 -10 3.72148 0.85411   4
   0  13  -9-0.69469 0.84107   8
   0  13  -9 0.40664 0.78608   6
   0 -13   9-0.08192 0.72284   8
   0  13  -9 0.12604 0.77161   4
   0  13  -8 55.5087 2.09154   8
   0  13  -8 48.7261 1.76942  13
   0 -13   8 59.3683 2.11262   1
   0  13  -8 56.1128 2.05731   6
   0 -13   8 54.2323 2.04868   8
   0  13  -8 57.8007 2.10316   4
   0  13  -7 5.40505 0.84185   8
   0  13  -7 5.10825 0.49010  13
   0  13  -7 3.73283 0.81623   6
   0  13  -7 6.61411 0.87325   4
   0 -13   7 4.58362 0.78383   8
   0 -13   7 7.85189 0.85863   1
   0  13  -6 1.75546 0.81955   4
   0 -13   6 1.43495 0.84384   1
   0 -13   6 1.66790 0.68465  15
   0  13  -6 0.71959 0.80373   6
   0  13  -6 0.25915 0.68781  10
   0 -13   6 0.01511 0.68727   8
   0  13  -6-0.44955 0.80699   8
   0  13  -5 14.6912 1.03382   4
   0 -13   5 11.9704 0.80230  15
   0 -13   5 13.6395 1.06765   1
   0  13  -5 12.3277 0.96419   6
   0 -13   5 10.6440 0.90072   8
   0  13  -5 11.4050 0.86182  10
   0  13  -5 12.6642 1.00083   8
   0  13  -4 21.9846 1.19100   4
   0 -13   4 18.8520 0.95412  15
   0 -13   4 21.1969 0.91145  13
   0 -13   4 22.6563 1.22052   1
   0  13  -4 21.7441 1.15885   6
   0  13  -4 18.7223 1.02180  10
   0 -13   4 22.8878 1.13339   8
   0  13  -4 21.4791 1.03273   9
   0  13  -4 21.6731 1.16185   8
   0  13  -3 11.4529 0.92137   4
   0 -13   3 10.3033 0.71262  15
   0 -13   3 11.6799 0.72068  13
   0 -13   3 14.6758 1.01741   1
   0  13  -3 12.5893 0.93395   6
   0  13  -3 10.8433 0.83360   9
   0 -13   3 13.3440 0.88273   8
   0  13  -3 11.5051 0.80314  10
   0  13  -3 13.1342 0.93776   8
   0  13  -2 1.04421 0.79771   4
   0 -13   2 0.90633 0.48487  15
   0 -13   2 0.54456 0.52625  13
   0  13  -2-1.03180 0.75130   8
   0  13  -2-0.92522 0.74478   6
   0  13  -2 0.62053 0.60807  10
   0  13  -2-0.73179 0.69894   9
   0 -13   2 0.43975 0.82594   1
   0  13  -1 42.4220 1.69069   4
   0  13  -1 37.4201 1.49562  13
   0 -13   1 36.1424 1.50806  13
   0  13  -1 42.8229 1.64704   6
   0  13  -1 39.2870 1.59658   9
   0  13  -1 38.6846 1.54610  10
   0  13  -1 40.6373 1.64382   8
   0 -13   1 44.7156 1.74383   1
   0 -13   0 2.18113 0.77490   4
   0  13   0 1.52993 0.72971   4
   0  13   0 1.38219 0.67449  12
   0  13   0 2.01649 0.56816  13
   0 -13   0 1.92204 0.59583  13
   0  13   0 3.88234 0.77118   8
   0 -13   0 1.11850 0.65930   9
   0  13   0 2.08265 0.72084   9
   0  13   0 1.58619 0.58583  10
   0 -13   0 1.97188 0.85104   1
   0 -13  -1 28.3032 1.33646   4
   0  13   1 27.5123 1.30653   4
   0  13   1 26.1091 1.18439  10
   0  13   1 25.3497 1.25491  12
   0  13   1 26.9539 1.17342  13
   0 -13  -1 26.0419 1.22161  13
   0 -13  -1 25.3749 1.24311   9
   0  13   1 27.2288 1.32117   8
   0 -13  -1 31.7666 1.40505   1
   0 -13  -2 3.98163 0.81164   4
   0  13   2 4.98107 0.76236   4
   0  13   2 2.50613 0.60563  10
   0  13   2 1.60469 0.74963  12
   0 -13  -2 2.15088 0.66774  13
   0  13   2 3.82228 0.63548  13
   0  13   2 3.02528 0.79473   8
   0 -13  -2 2.08942 0.67241   9
   0 -13  -2 3.99892 0.84232   1
   0 -13  -3 3.58242 0.79209   4
   0  13   3 2.30507 0.76950   4
   0  13   3 3.03361 0.65961  12
   0  13   3 2.72360 0.61402  10
   0 -13  -3 2.59127 0.74541  13
   0  13   3 2.82733 0.65103  13
   0 -13  -3 3.16254 0.75854   9
   0 -13  -3 3.34226 0.65860  10
   0  13   3 3.64810 0.78500   8
   0 -13  -3 4.57546 0.81466   1
   0 -13  -4 10.7874 0.93362   4
   0  13   4 10.1805 0.85857   4
   0  13   4 9.34311 0.82198  12
   0  13   4 9.68988 0.72515  10
   0  13   4 10.1149 0.79692  13
   0 -13  -4 10.3830 0.83136  13
   0 -13  -4 9.90796 0.78264  10
   0 -13  -4 10.6090 0.89631   9
   0  13   4 9.84387 0.89946   8
   0 -13  -4 10.9144 0.97077   1
   0 -13  -5 34.5186 1.48472   4
   0  13   5 35.1680 1.47208   4
   0 -13  -5 32.7527 1.47457  13
   0  13   5 33.5965 1.41912  13
   0  13   5 30.1892 1.35263  10
   0  13   5 33.7094 1.49654   8
   0 -13  -5 33.1891 1.40289  10
   0 -13  -5 34.2290 1.47436   9
   0 -13  -5 36.5855 1.56486   1
   0 -13  -6 6.31671 0.85692  13
   0  13   6 7.67263 0.81777  13
   0  13   6 5.64225 0.77359   4
   0 -13  -6 6.40536 0.89092   4
   0  13   6 5.93845 0.87624   7
   0 -13  -6 5.96452 0.82131   9
   0 -13  -6 4.87277 0.74947  10
   0 -13  -6 4.49714 0.88689   1
   0 -13  -7 6.91082 0.86896   1
   0  13   7 5.44429 0.39961  15
   0 -13  -7 5.64045 0.86113  13
   0  13   7 7.30691 0.88412  13
   0  13   7 8.11255 0.91340   7
   0 -13  -7 5.92204 0.89398   9
   0 -13  -7 6.73759 0.80481  10
   0 -13  -7 7.00934 0.90980   4
   0  13   7 7.55243 0.83367   4
   0  13   8 58.2274 2.16971   4
   0 -13  -8 57.3723 2.19598   4
   0 -13  -8 56.8507 2.22464  13
   0  13   8 57.9722 2.22622  13
   0  13   8 56.2259 2.21544   7
   0 -13  -8 56.5357 2.12694  10
   0 -13  -8 57.5657 2.23533   9
   0 -13  -8 57.2564 2.23008   1
   0 -13  -9 47.4152 1.82878   1
   0  13   9 40.0669 1.46214  14
   0  13   9 44.0507 1.84517  13
   0 -13  -9 42.9395 1.82709  13
   0  13   9 43.8993 1.80812   7
   0 -13  -9 40.8944 1.67851  12
   0 -13  -9 44.1150 1.72376  10
   0 -13  -9 44.8464 1.82834   9
   0 -13  -9 45.8195 1.80839   4
   0 -13 -10 21.3399 1.23096   4
   0 -13 -10 23.3075 1.32356  13
   0  13  10 24.0653 1.35745  13
   0  13  10 22.0708 1.27249   7
   0 -13 -10 20.9718 1.10059  12
   0 -13 -10 23.2078 1.18605  10
   0 -13 -10 23.7219 1.33179   9
   0 -13 -10 25.0011 1.28306   1
   0 -13 -11 4.93916 0.91225   4
   0  13  11 6.44808 1.02104  13
   0 -13 -11 4.13741 0.93732  13
   0  13  11 7.25308 0.92798   7
   0 -13 -11 5.27595 0.84683  10
   0 -13 -11 4.93471 0.73458  12
   0 -13 -11 4.58469 0.97601   9
   0 -13 -11 5.91665 0.87038   1
   0 -13 -12 2.46363 0.83832   4
   0 -13 -12-0.26863 0.92754  13
   0  13  12 0.36628 1.01457  13
   0  13  12 1.43880 0.87130   7
   0 -13 -12 0.90582 0.81872  10
   0 -13 -12-0.48469 0.70534  12
   0 -13 -12 0.89416 0.96094   9
   0 -13 -12 1.23608 0.85814   1
   0 -13 -13 14.9421 1.15190   4
   0 -13 -13 16.6019 1.22962  13
   0  13  13 17.2306 1.28031  13
   0  13  13 13.7054 1.15422   7
   0 -13 -13 14.5612 1.07756  10
   0 -13 -13 16.3170 1.25890   9
   0  13  13 14.3779 1.04478   3
   0 -13 -13 14.4226 1.11811   1
   0 -13 -14 8.57939 1.01933   4
   0 -13 -14 11.1461 1.16192  13
   0  13  14 11.7389 1.21378  13
   0  13  14 11.2786 1.09626   7
   0 -13 -14 9.26647 0.98008  10
   0 -13 -14 12.7203 1.21746   9
   0 -13 -14 11.3158 1.01202   1
   0 -13 -15 35.1360 1.67901   4
   0  13  15 36.4112 1.84267  13
   0 -13 -15 36.2975 1.80512  13
   0  13  15 36.5612 1.74140   7
   0 -13 -15 33.4965 1.66338  10
   0 -13 -15 38.6595 1.83073   9
   0 -13 -15 38.8492 1.67362   1
   0 -13 -16 0.78930 1.06928  13
   0  13  16 2.25773 1.13784  13
   0  13  16 1.30369 0.97699   7
   0 -13 -16-0.47334 0.90747  10
   0 -13 -16 2.51292 1.08916   9
   0 -13 -16 0.93452 0.92942   4
   0 -13 -17 1.61549 0.95429  10
   0  13  17 4.26883 1.04777   7
   0 -13 -17 5.88796 1.18103   9
   0  13  17 3.20342 1.19011  13
   0 -13 -17 4.12607 1.10283  13
   0 -13 -18 0.03849 0.97050  10
   0  13  18-0.06666 1.06751   7
   0 -13 -18 1.77820 1.12484   9
   0 -13 -18 0.17047 1.10576  13
   0  13  18 0.86338 1.24642  13
   0  13  19 0.79369 1.27994  13
   0 -13 -19 1.71936 1.16216  13
   0  13  19 0.41442 1.06198   7
   0 -13 -19 0.24180 0.98059  10
   0 -13 -19 1.71619 1.18627   9
   0  13  19 0.91850 0.97517   2
   0  13  20 7.26099 1.21738   7
   0 -13 -20 6.49525 1.24227  13
   0  13  20 7.68849 1.34357  13
   0 -13 -20 7.59879 1.29288   9
   0  13  20 8.12421 1.05279   2
   0 -13 -21 4.48727 1.10022   4
   0  13  21 4.94558 1.18551   7
   0 -13 -21 6.24861 1.24862  13
   0  13  21 4.61280 1.39620  13
   0 -13 -21 7.94937 1.30459   9
   0  13  21 6.81246 1.01861   2
   0 -13 -22 7.39104 1.14761   4
   0  13  22 6.75718 1.21188   7
   0 -13 -22 6.25454 1.29394  13
   0  13  22 7.34817 1.41965  13
   0 -13 -22 6.09424 1.31279   9
   0  13  22 6.08143 0.99086   2
   0 -13 -23 5.20130 1.13500   4
   0  13  23 3.20806 1.22583   7
   0  13  23 4.11035 1.42602  13
   0 -13 -23 5.84051 1.33455  13
   0 -13 -23 4.11479 1.33514   9
   0  13  23 7.79263 0.97062   2
   0 -13 -24 0.29280 1.16785   4
   0  13  24-1.38681 1.29767   7
   0  13  24 1.23807 1.46513  13
   0 -13 -24 0.42385 1.32865  13
   0 -13 -24 0.50983 1.36294   9
   0  13  24 0.41763 0.90652   2
   0 -13 -25 4.73949 1.20760   4
   0  13  25 5.31807 1.35199   7
   0 -13 -25 3.91998 1.43385  13
   0 -13 -25 8.36321 1.52130   9
   0  13  25 4.73662 0.94642   2
   0 -13 -26 5.58081 1.32288   4
   0 -13 -26 6.46589 1.56888  13
   0  13  26 7.37796 1.49038   7
   0 -13 -26 10.3878 1.65654   9
   0  13  26 8.59657 0.98551   2
   0 -13 -27-2.60905 1.29133   4
   0 -13 -27 0.63909 1.54208  13
   0  13  27-2.68225 1.45148   7
   0  13  27-1.69199 1.35351  11
   0 -13 -27-3.41249 1.64712   9
   0  13  27-0.46144 0.84143   2
   0  13  28-0.12981 0.79572   2
   0 -13 -28 0.48672 1.61154  13
   0  13  28-0.80187 1.44685   7
   0  13  28 0.91116 1.37453  11
   0 -13 -28-3.94271 1.64642   9
   0 -13 -28-2.16142 1.30126   4
   0  13  29 0.29310 0.78766   2
   0 -13 -29-1.07776 1.65874  13
   0  13  29 1.72271 1.52767   7
   0  13  29-1.87312 1.45548  11
   0 -13 -29 0.72555 1.67388   9
   0 -13 -29-0.34559 1.32921   4
   0  13  30-0.72585 1.56463   7
   0 -13 -30 3.49308 1.73884  13
   0 -13 -30 0.31649 1.66620   9
   0  13  30 0.14738 0.74789   2
   0 -13 -30-0.77072 1.35457   4
   0 -13 -31-0.34557 1.76489  13
   0 -13 -31-1.48188 1.40684   4
   0 -13 -32 0.32449 1.41727   4
   0 -14  35 2.19074 1.55805   6
   0 -14  34-2.80120 1.47645   6
   0 -14  33 1.64582 1.46688   6
   0 -14  32-0.96559 1.41730   6
   0 -14  31 1.71629 1.35480   6
   0  14 -30-0.23269 1.39925   7
   0 -14  30-0.59946 1.32872   6
   0  14 -30 1.29876 0.89698   2
   0 -14  29-1.80176 1.54760   8
   0 -14  29-0.40527 1.30470   6
   0  14 -29-1.11699 0.92929   2
   0  14 -28 0.21473 1.28967   7
   0 -14  28 0.39325 1.42690   8
   0 -14  28-1.00919 1.28288   6
   0  14 -28 0.70180 0.94112   2
   0 -14  27 0.09495 1.41670   8
   0 -14  27 1.31626 1.23068   6
   0  14 -27 2.79225 0.99868   2
   0 -14  26-1.18990 1.45479   8
   0 -14  26 2.74458 1.22606   6
   0  14 -26 1.06559 0.97755   2
   0 -14  25 14.3789 1.36673   6
   0  14 -25 17.4172 1.22865   2
   0 -14  25 9.06553 1.58323   8
   0  14 -25 5.54774 1.38436   5
   0 -14  24 5.42911 1.26329   6
   0  14 -24 4.43829 1.08473   2
   0 -14  24 6.66908 1.38072   8
   0  14 -24 2.50784 1.24026   5
   0 -14  23 1.26071 1.15254   6
   0  14 -23 1.67087 1.02945   2
   0  14 -23 0.76245 1.07621   5
   0 -14  23-0.19177 1.26167   8
   0  14 -23 0.74115 1.32590   8
   0  14 -22-0.36289 1.01435   2
   0  14 -22-0.15079 1.06028   5
   0  14 -22 0.47542 1.32509   8
   0 -14  22-0.73982 1.21954   8
   0  14 -21 18.8043 1.32230   2
   0  14 -21 19.4336 1.33875   5
   0 -14  21 17.0127 1.47459   8
   0  14 -21 18.0835 1.57743   8
   0  14 -20-0.64004 1.01974   2
   0  14 -20-0.86207 1.00212   5
   0  14 -20-0.22058 1.15846   8
   0 -14  20-1.40398 1.11732   8
   0  14 -19 14.9113 1.19811   2
   0  14 -19 12.5533 1.19703   5
   0 -14  19 13.8456 1.31892   8
   0  14 -19 13.0008 1.36992   8
   0  14 -18 4.70056 1.03627   2
   0 -14  18 2.38688 1.09964   8
   0  14 -18 3.04240 1.15110   8
   0  14 -18 5.03355 0.98340   5
   0 -14  17-0.38336 0.89990   6
   0  14 -17-0.20348 0.99217   2
   0  14 -17-1.04348 0.94300   5
   0 -14  17-1.32872 1.03605   8
   0  14 -17-1.48365 1.05902   8
   0  14 -16 5.23071 1.03997   2
   0  14 -16 6.04720 1.13796   8
   0 -14  16 4.66206 1.03282   8
   0 -14  15 3.41471 0.98083   8
   0  14 -15 3.53681 1.03869   8
   0  14 -15 2.76219 0.98988   4
   0  14 -14 31.8617 1.55470   8
   0  14 -14 30.2286 1.46280   6
   0 -14  14 28.8790 1.49533   8
   0  14 -14 25.8731 1.19232   9
   0  14 -14 26.1506 1.52387   4
   0  14 -13 7.90811 1.06207   8
   0 -14  13 4.74544 0.94509   8
   0  14 -13 6.12184 0.96010   6
   0 -14  13 4.36195 0.98544   1
   0  14 -13 4.68425 0.68754   9
   0  14 -13 3.82540 0.96924   4
   0 -14  12 5.59551 0.89814   8
   0  14 -12 6.21892 1.00500   8
   0  14 -12 6.71838 0.94027   6
   0 -14  12 6.69362 0.94267   1
   0  14 -12 5.30231 0.66397   9
   0  14 -12 7.58208 0.94427   4
   0  14 -11 1.54497 0.93437   8
   0  14 -11 1.91798 0.89169   6
   0 -14  11 1.60443 0.89117   1
   0  14 -11 0.84536 0.62956   9
   0 -14  11 1.54606 0.82850   8
   0  14 -11 2.43078 0.86584   4
   0  14 -10 1.36704 0.92758   8
   0  14 -10-0.01599 0.88068   6
   0  14 -10 0.58100 0.62002   9
   0 -14  10 0.84853 0.83739   8
   0  14 -10 2.42205 0.86328   4
   0  14  -9 26.7652 1.40034   8
   0 -14   9 29.8331 1.40645   1
   0  14  -9 26.6300 1.35102   6
   0 -14   9 25.6835 1.33549   8
   0  14  -9 23.3076 1.13641   9
   0  14  -9 26.0463 1.35806   4
   0  14  -8 0.81218 0.86235   8
   0  14  -8-0.50260 0.41060  13
   0 -14   8-0.33656 0.84432   1
   0  14  -8-0.23115 0.86025   6
   0  14  -8 0.85110 0.65239   9
   0 -14   8-0.32459 0.81285   8
   0  14  -8-0.07571 0.85718   4
   0  14  -7 11.9435 1.03893   4
   0 -14   7 11.4370 0.89763  15
   0  14  -7 10.7743 0.64645  13
   0 -14   7 10.9188 1.00674   1
   0  14  -7 12.0226 0.98997   6
   0 -14   7 11.0884 0.92557   8
   0  14  -7 12.3271 1.06708   8
   0  14  -6 5.86166 0.91672   4
   0 -14   6 6.14589 0.72318  15
   0  14  -6 5.22503 0.57182  13
   0 -14   6 6.49220 0.94861   1
   0  14  -6 5.02165 0.86204   6
   0  14  -6 5.34502 0.77723  10
   0 -14   6 4.68919 0.82282   8
   0  14  -6 5.91625 0.92239   8
   0  14  -5 7.53553 0.87061   4
   0 -14   5 8.59077 0.74322  15
   0  14  -5 7.55245 0.64000  13
   0 -14   5 8.02964 1.01814   1
   0  14  -5 8.69193 0.90018   6
   0  14  -5 5.99368 0.80390  10
   0 -14   5 7.71012 0.88704   8
   0  14  -5 8.85338 0.96462   8
   0  14  -4 12.0473 1.02520   4
   0 -14   4 9.54172 0.72919  15
   0 -14   4 8.98344 0.67789  13
   0 -14   4 11.4469 1.08810   1
   0  14  -4 11.9794 0.95868   6
   0  14  -4 9.94552 0.84736  10
   0 -14   4 9.61736 0.86918   8
   0  14  -4 11.7680 1.01707   8
   0  14  -3 1.43229 0.85693   4
   0 -14   3 1.56181 0.56264  15
   0 -14   3 0.87443 0.56749  13
   0  14  -3 0.69910 0.85330   8
   0  14  -3 1.70966 0.82767   6
   0 -14   3 1.35531 0.77842   8
   0  14  -3 1.60182 0.69792  10
   0 -14   3 2.76761 0.91962   1
   0 -14   2 35.1053 1.42614  13
   0  14  -2 36.2792 1.62397   4
   0  14  -2 34.9425 1.57204   6
   0  14  -2 37.4389 1.60380   8
   0  14  -2 34.7696 1.47958  10
   0 -14   2 42.0948 1.71150   1
   0 -14   1 4.08051 0.96177   1
   0  14  -1 4.07661 0.86042   8
   0 -14   1 1.82564 0.65380  13
   0  14  -1 2.63039 0.82584   6
   0  14  -1 2.36214 0.65829  10
   0  14  -1 3.13432 0.73248   9
   0  14  -1 3.43814 0.88743   4
   0  14   0 27.1423 1.34311   4
   0  14   0 25.4666 1.20286  10
   0  14   0 24.0180 1.26046  12
   0 -14   0 27.3604 1.20168  13
   0  14   0 26.8972 1.34091   8
   0 -14   0 28.5920 1.41489   1
   0  14   1 19.6313 1.11334   4
   0 -14  -1 21.0920 1.16426   4
   0  14   1 17.9257 0.98240  10
   0  14   1 18.3536 1.09582  12
   0  14   1 19.1187 0.97155  13
   0 -14  -1 18.2829 1.02611  13
   0  14   1 23.4247 1.18026   8
   0 -14  -1 17.8765 1.03331   9
   0 -14  -1 23.3533 1.24038   1
   0 -14  -2 34.0896 1.47222   4
   0  14   2 31.1298 1.45229   4
   0  14   2 30.6340 1.33077  10
   0  14   2 32.1864 1.40356  12
   0  14   2 30.4289 1.32759  13
   0 -14  -2 29.5431 1.34988  13
   0  14   2 34.4586 1.47920   8
   0 -14  -2 31.7882 1.40323   9
   0 -14  -2 31.9592 1.52170   1
   0  14   3 3.10081 0.81436   4
   0 -14  -3 2.44565 0.85923   4
   0  14   3 2.34929 0.62974  10
   0  14   3 2.78328 0.70253  12
   0  14   3 1.60754 0.62583  13
   0 -14  -3 2.10375 0.77425  13
   0 -14  -3 2.97048 0.62940  10
   0 -14  -3 2.20597 0.72575   9
   0  14   3 3.42647 0.85246   8
   0 -14  -3 3.55898 0.90412   1
   0  14   4 2.80049 0.75020   4
   0 -14  -4 2.55850 0.80449   4
   0  14   4 0.66932 0.62742  10
   0 -14  -4 0.25275 0.69773  13
   0  14   4 1.48345 0.66050  13
   0  14   4 1.06712 0.78716   8
   0 -14  -4 0.60842 0.77610   9
   0 -14  -4 1.60314 0.70315  10
   0 -14  -4 0.40984 0.79554   1
   0  14   5 16.1158 1.04442   4
   0 -14  -5 15.4651 1.11193   4
   0  14   5 17.2449 1.01502  13
   0 -14  -5 17.2699 1.07392  13
   0  14   5 16.3142 0.93344  10
   0 -14  -5 16.1132 0.97147  10
   0  14   5 16.9698 1.09937   8
   0 -14  -5 16.0737 1.05980   9
   0 -14  -5 17.6554 1.15510   1
   0  14   6 9.64849 0.91643  13
   0 -14  -6 9.04726 0.96484  13
   0 -14  -6 10.5740 0.99138   4
   0  14   6 10.5417 0.93051   4
   0  14   6 10.2051 0.98491   7
   0 -14  -6 9.60376 0.83113  10
   0  14   6 9.85524 1.00008   8
   0 -14  -6 10.0567 0.99121   9
   0 -14  -6 12.6537 1.03490   1
   0 -14  -7 27.3824 1.41520  13
   0  14   7 28.1045 1.41934  13
   0  14   7 33.1904 1.41226   4
   0 -14  -7 29.3270 1.43392   4
   0  14   7 29.6948 1.45185   7
   0 -14  -7 26.8420 1.42766   9
   0 -14  -7 29.1064 1.30419  10
   0 -14  -7 28.5032 1.47458   1
   0 -14  -8 5.55470 0.89521   1
   0  14   8 4.06387 0.36493  15
   0 -14  -8 7.74994 0.95883  13
   0  14   8 6.88849 1.00143  13
   0  14   8 7.03126 0.92870   7
   0 -14  -8 7.64434 0.97555   9
   0 -14  -8 7.06179 0.77526  10
   0 -14  -8 5.90544 0.93257   4
   0  14   8 6.15211 0.87030   4
   0 -14  -9 7.58213 0.99214   1
   0  14   9 6.80261 0.52581  14
   0  14   9 8.06201 1.03943  13
   0 -14  -9 8.42048 0.98510  13
   0  14   9 9.47563 1.01985   7
   0 -14  -9 7.88638 0.87818  10
   0 -14  -9 6.82087 0.98377   9
   0 -14  -9 6.75206 0.99641   4
   0 -14 -10 26.2723 1.39311   1
   0  14  10 23.0603 0.88723  14
   0  14  10 23.9198 1.39827  13
   0 -14 -10 25.2776 1.38550  13
   0  14  10 24.2337 1.36844   7
   0 -14 -10 23.1021 1.25491  10
   0 -14 -10 26.2042 1.39769   9
   0 -14 -10 25.8320 1.30899   4
   0 -14 -11 57.2584 2.27917   4
   0 -14 -11 60.4427 2.36471  13
   0  14  11 60.1731 2.37021  13
   0  14  11 57.1060 2.32483   7
   0 -14 -11 55.3578 2.22594  10
   0 -14 -11 58.7379 2.35268   9
   0 -14 -11 59.3182 2.29960   1
   0 -14 -12 65.9820 2.50335   4
   0  14  12 62.9862 2.57763  13
   0 -14 -12 67.2731 2.58808  13
   0  14  12 60.8459 2.52191   7
   0 -14 -12 59.5987 2.42922  10
   0 -14 -12 69.4878 2.60851   9
   0 -14 -12 67.4767 2.52051   1
   0 -14 -13 11.3504 1.09058   4
   0 -14 -13 11.6975 1.20268  13
   0  14  13 13.1416 1.22390  13
   0  14  13 11.1000 1.12950   7
   0 -14 -13 10.5335 1.02386  10
   0 -14 -13 8.65337 1.15733   9
   0 -14 -13 13.7112 1.11991   1
   0 -14 -14 0.87452 0.91967   4
   0  14  14-0.61996 1.12243  13
   0 -14 -14 1.05244 1.07534  13
   0  14  14-1.79224 0.98121   7
   0 -14 -14 1.65505 0.87016  10
   0 -14 -14-1.04186 1.06749   9
   0 -14 -14-0.24915 0.93905   1
   0  14  15 0.09212 1.14349  13
   0 -14 -15-1.75509 1.17168  13
   0 -14 -15 1.60397 1.09644   9
   0 -14 -15 2.51419 0.97578   4
   0  14  15 2.32804 1.01972   7
   0  14  16 1.15678 1.05480   7
   0 -14 -16 1.66683 1.11258   9
   0 -14 -16 3.59942 1.17480  13
   0  14  16 3.80807 1.24470  13
   0 -14 -17-0.14402 0.89385  12
   0  14  17 0.72256 1.04691   7
   0 -14 -17 1.42787 1.16287   9
   0  14  17-0.39816 1.19775  13
   0 -14 -17 1.91428 1.15687  13
   0  14  18 21.7277 1.29574   3
   0  14  18 23.0780 1.66488  13
   0 -14 -18 22.4643 1.59346  13
   0  14  18 20.9126 1.49363   7
   0 -14 -18 17.4279 1.28640  12
   0 -14 -18 24.7052 1.60373   9
   0  14  18 21.1669 1.36717   2
   0  14  19 1.54080 0.94472   3
   0  14  19 1.98309 1.35024  13
   0 -14 -19 0.47556 1.17368  13
   0  14  19-0.91845 1.13353   7
   0 -14 -19 1.01142 0.94856  12
   0 -14 -19 1.34702 1.22028   9
   0  14  19 3.29519 1.04427   2
   0  14  20-0.97764 0.94397   3
   0 -14 -20-0.04160 1.04641   4
   0 -14 -20 0.52055 1.23988  13
   0  14  20 0.69555 1.31350  13
   0  14  20 1.04891 1.15654   7
   0 -14 -20 0.67375 0.91211  12
   0 -14 -20 0.37229 1.23513   9
   0  14  20-0.25967 1.00556   2
   0 -14 -21 0.47053 1.05972   4
   0  14  21-1.98313 1.17363   7
   0 -14 -21 0.53954 1.23701  13
   0  14  21-0.31788 1.35310  13
   0 -14 -21-1.18857 1.23227   9
   0  14  21 2.16697 0.99679   2
   0 -14 -22 0.41827 1.08891   4
   0 -14 -22 1.08863 1.27427  13
   0  14  22 2.60742 1.43933  13
   0  14  22 0.71953 1.17372   7
   0 -14 -22-1.81853 1.29360   9
   0  14  22 0.05107 0.97364   2
   0 -14 -23 0.20418 1.16702   4
   0  14  23 2.73475 1.47577  13
   0 -14 -23 1.21965 1.36267  13
   0  14  23 3.41046 1.26756   7
   0  14  23 1.02234 1.10132  11
   0 -14 -23 1.98179 1.39591   9
   0  14  23 2.82508 1.01447   2
   0 -14 -24 2.38871 1.20714   4
   0 -14 -24 2.36793 1.42143  13
   0  14  24-0.11363 1.33388   7
   0  14  24 1.44981 1.18331  11
   0 -14 -24 1.32561 1.45430   9
   0  14  24 0.43027 0.98943   2
   0 -14 -25 1.57238 1.22538   4
   0 -14 -25 1.37343 1.45820  13
   0  14  25 1.78326 1.38750   7
   0 -14 -25 0.84070 1.25712  10
   0  14  25 0.64397 1.22785  11
   0 -14 -25 1.95804 1.49512   9
   0  14  25 1.99221 0.99550   2
   0 -14 -26-0.40006 1.24606   4
   0 -14 -26 0.30457 1.50907  13
   0  14  26-0.48264 1.43006   7
   0  14  26 1.21483 1.29718  11
   0 -14 -26-0.79364 1.33035  10
   0 -14 -26 1.63757 1.52874   9
   0  14  26 0.34720 0.97259   2
   0 -14 -27 1.47042 1.28293   4
   0 -14 -27 0.83920 1.58322  13
   0  14  27 1.70711 1.44487   7
   0  14  27 1.77774 1.37216  11
   0 -14 -27 2.15903 1.37606  10
   0 -14 -27 3.31958 1.63704   9
   0  14  27 3.05962 0.95815   2
   0 -14 -28 2.21306 1.31631   4
   0 -14 -28-0.79469 1.62592  13
   0  14  28 2.65998 1.50109   7
   0  14  28-0.11238 1.39221  11
   0 -14 -28 1.25614 1.60127   9
   0  14  28-0.48475 0.90810   2
   0 -14 -29 0.26148 1.63219  13
   0  14  29-0.61517 1.46562  11
   0 -14 -29 1.10382 1.69172   9
   0 -14 -29-0.79926 1.36679   4
   0  14  29 1.39145 1.55809   7
   0  14  30 1.23038 0.83511   2
   0 -14 -30-0.36997 1.39207   4
   0  14  31 3.30136 0.82600   2
   0 -14 -31 4.02996 1.48148   4
   0 -15  34-0.51328 1.56306   6
   0 -15  33 0.11759 1.48785   6
   0 -15  32 1.28777 1.45127   6
   0 -15  31 1.92186 1.38943   6
   0 -15  30 1.68061 1.36513   6
   0  15 -29-1.34716 1.02072   2
   0  15 -29-0.60915 1.37595   7
   0 -15  29 0.05276 1.34872   6
   0  15 -28 1.36652 1.01734   2
   0 -15  28 1.02145 1.51516   8
   0 -15  28 0.71879 1.28599   6
   0  15 -27 2.36751 1.05457   2
   0 -15  27 0.42719 1.48354   8
   0 -15  27 1.37413 1.27552   6
   0 -15  26-0.44435 1.45744   8
   0 -15  26 0.89979 1.28145   6
   0 -15  25-2.20604 1.41271   8
   0  15 -25-0.85503 1.08668   2
   0  15 -25-0.19440 1.21893   5
   0 -15  25 0.30753 1.18259   6
   0 -15  24 15.5432 1.58061   8
   0  15 -24 3.24452 1.38184   5
   0 -15  24 14.5127 1.43103   6
   0 -15  23-0.48604 1.33353   8
   0  15 -23 0.74799 1.12698   2
   0  15 -23-0.72905 1.21379   5
   0 -15  23-0.87489 1.18250   6
   0 -15  22 1.74091 1.27315   8
   0  15 -22-1.73484 1.12739   2
   0  15 -22-0.46868 1.12027   5
   0 -15  22-0.37163 1.11523   6
   0  15 -21 2.26359 1.36090   8
   0 -15  21 4.21473 1.30401   8
   0  15 -21 3.95466 1.14238   5
   0  15 -21 5.02292 1.13653   2
   0 -15  20 0.33478 1.16211   8
   0  15 -20 0.87132 1.27386   8
   0  15 -20 0.45917 1.07716   5
   0  15 -20 0.69905 1.12985   2
   0  15 -19 7.34635 1.28696   8
   0 -15  19 5.39831 1.22393   8
   0  15 -19 5.49736 1.02206   5
   0  15 -19 5.60765 1.12326   2
   0  15 -18 0.95255 1.17702   8
   0 -15  18-1.87816 1.14139   8
   0  15 -18-0.90803 1.13157   4
   0  15 -18-0.60838 0.94891   5
   0  15 -18-0.14829 1.07616   2
   0 -15  17 1.02544 1.05525   8
   0  15 -17-0.38895 1.05607   8
   0  15 -17 1.37036 1.05782   4
   0  15 -17 0.20252 0.95988   5
   0  15 -17 1.23732 1.07390   2
   0  15 -16-2.04512 1.07588   2
   0 -15  16-2.19040 1.05769   8
   0  15 -16-0.71445 1.06446   8
   0  15 -16-1.55821 0.66310   9
   0  15 -16-0.10038 1.02568   4
   0  15 -16-1.59069 0.94171   5
   0  15 -15 20.2886 1.38649   8
   0 -15  15 18.2128 1.33433   8
   0  15 -15 16.2998 0.98610   9
   0  15 -15 19.1950 1.35466   4
   0  15 -15 21.1387 1.23511   5
   0  15 -14 0.63125 1.04190   8
   0 -15  14-1.01612 0.96607   8
   0  15 -14-0.15228 0.64815   9
   0  15 -14 1.51333 0.98076   4
   0  15 -14 0.09195 0.95420   6
   0 -15  13 2.32138 0.99013   1
   0  15 -13 2.61704 1.03208   8
   0 -15  13 2.20731 0.94364   8
   0  15 -13 2.40444 0.65629   9
   0  15 -13 4.21643 0.94879   4
   0  15 -13 0.18066 0.98124   6
   0 -15  12 19.8407 1.25800   1
   0  15 -12 19.0018 1.29859   8
   0 -15  12 17.5288 1.19449   8
   0  15 -12 15.4471 0.93688   9
   0  15 -12 15.9727 1.24028   4
   0  15 -12 18.4212 1.22420   6
   0 -15  11 0.97621 0.92620   1
   0  15 -11 0.09712 0.94103   8
   0 -15  11-0.57303 0.90358   8
   0  15 -11-0.52334 0.64522   9
   0  15 -11 0.71902 0.87835   4
   0  15 -11 0.34928 0.88239   6
   0 -15  10 8.66119 1.06374   1
   0  15 -10 5.03590 1.04109   8
   0  15 -10 6.11151 0.71941   9
   0 -15  10 4.64141 0.93994   8
   0  15 -10 5.57290 0.94851   4
   0  15 -10 5.21617 0.99237   6
   0 -15   9 2.89796 0.96916   1
   0  15  -9 3.68342 0.92868   6
   0  15  -9 3.42135 0.99481   8
   0  15  -9 2.63189 0.69435   9
   0 -15   9 2.43783 0.88042   8
   0  15  -9 4.28654 0.91517   4
   0 -15   8-0.17285 0.92614   1
   0  15  -8-0.49079 0.91968   8
   0  15  -8-0.79881 0.87370   6
   0  15  -8 0.02065 0.42270  13
   0 -15   8-0.97050 0.86010   8
   0  15  -8-0.02094 0.65868   9
   0  15  -8 1.00005 0.88379   4
   0 -15   7 17.7462 1.20430   1
   0  15  -7 17.7843 0.84482  13
   0  15  -7 19.9977 1.23220   8
   0  15  -7 19.1143 1.21114   6
   0 -15   7 19.7875 1.18050   8
   0  15  -7 17.6988 0.99620   9
   0  15  -7 20.3562 1.25230   4
   0 -15   6 10.1488 1.06970   1
   0  15  -6 9.04162 0.67373  13
   0  15  -6 8.81131 1.01418   8
   0  15  -6 9.66878 0.97645   6
   0  15  -6 9.33035 0.82814   9
   0 -15   6 9.66105 0.94034   8
   0  15  -6 9.68770 1.04751   4
   0 -15   5 2.16621 0.93934   1
   0  15  -5 2.70220 0.58532  13
   0  15  -5 3.55696 0.92082   8
   0  15  -5 1.03226 0.84165   6
   0 -15   5 1.57045 0.79915   8
   0  15  -5 0.92288 0.86571   4
   0 -15   4 0.46129 0.93876   1
   0  15  -4-0.00904 0.58541  13
   0  15  -4-0.35847 0.85329   8
   0  15  -4 0.95157 0.86915   6
   0 -15   4-0.32452 0.77718   8
   0  15  -4-1.49624 0.89385   4
   0  15  -3 8.75273 1.02416   8
   0  15  -3 10.6955 1.01211   6
   0  15  -3 9.65677 0.73176  13
   0 -15   3 10.7017 1.11207   1
   0  15  -3 10.7962 0.98139   4
   0  15  -2 14.4528 1.09544   8
   0 -15   2 11.7979 0.84611  13
   0  15  -2 13.3407 1.07030   6
   0 -15   2 15.7139 1.16822   1
   0  15  -2 13.9395 1.05339   4
   0  15  -1 3.42960 0.91672   8
   0 -15   1 2.07153 0.69778  13
   0  15  -1 2.57768 0.88728   6
   0  15  -1 3.33630 0.83840  12
   0  15  -1 4.00142 0.94203   4
   0 -15   1 5.24488 1.01440   1
   0  15   0 19.7375 1.23488   4
   0  15   0 17.7792 1.14343  12
   0  15   0 22.7198 1.24437   8
   0 -15   0 18.7191 1.07540  13
   0 -15   0 24.8690 1.31816   1
   0 -15  -1 1.02931 0.71809  13
   0  15   1 0.94059 0.86772   8
   0 -15  -1 0.22288 0.75502   9
   0 -15  -1 0.44230 0.91543   1
   0 -15  -1 0.15376 0.80019   4
   0  15   1 0.14051 0.86194   4
   0 -15  -2 9.70922 0.89152  13
   0 -15  -2 9.40448 0.89645   9
   0  15   2 10.5250 0.98902   8
   0 -15  -2 10.8359 1.05931   1
   0 -15  -2 10.0373 0.98703   4
   0  15   2 10.4079 0.99337   4
   0  15   3 11.8231 0.88000  13
   0 -15  -3 11.2521 0.96383  13
   0  15   3 14.4047 1.09098   8
   0 -15  -3 11.8161 0.99476   9
   0 -15  -3 12.6013 1.14632   1
   0  15   3 11.3719 1.05268   4
   0 -15  -3 11.0537 1.01513   4
   0  15   4 82.5178 3.03257  13
   0 -15  -4 86.6107 3.06750  13
   0 -15  -4 86.6258 3.09209   9
   0 -15  -4 81.4853 2.99406  10
   0  15   4 90.0298 3.12978   8
   0 -15  -4 81.8642 3.12733   1
   0 -15  -4 91.5881 3.13070   4
   0  15   4 89.1318 3.11602   4
   0  15   5 11.7811 0.95097  13
   0 -15  -5 12.1144 1.01364  13
   0 -15  -5 10.8961 1.02884   4
   0  15   5 10.9589 1.01052   4
   0  15   5 13.4865 1.07065   8
   0 -15  -5 12.0589 1.01915   9
   0 -15  -5 11.2604 0.89109  10
   0 -15  -5 11.7884 1.08590   1
   0 -15  -6 2.14597 0.86999  13
   0  15   6 1.17842 0.81383  13
   0 -15  -6 0.25596 0.91414   4
   0  15   6 1.07949 0.82780   4
   0  15   6 0.90918 0.89493   7
   0 -15  -6 1.78593 0.70528  10
   0 -15  -6 0.79598 0.85032   9
   0  15   6 0.48749 0.89578   8
   0 -15  -6 0.79114 0.94939   1
   0  15   7 14.8512 1.10867  13
   0 -15  -7 13.7462 1.11926  13
   0  15   7 14.5012 1.07565   4
   0 -15  -7 16.0010 1.12260   4
   0  15   7 12.7724 1.10723   7
   0  15   7 14.7048 1.13822   8
   0 -15  -7 15.3197 1.01273  10
   0 -15  -7 14.7496 1.14724   9
   0 -15  -7 13.8621 1.16297   1
   0  15   8 4.39314 0.99564  13
   0 -15  -8 4.44008 0.94577  13
   0  15   8 4.10526 0.86022   4
   0 -15  -8 3.28101 0.88832   4
   0  15   8 3.04588 0.97471   7
   0 -15  -8 4.09123 0.83173  10
   0 -15  -8 3.59513 0.93964   9
   0 -15  -8 5.20672 0.98412   1
   0  15   9 0.62535 0.97704  13
   0  15   9 2.68017 0.49345  14
   0 -15  -9 2.46807 0.96345  13
   0 -15  -9 2.67337 0.89889   4
   0  15   9 4.34416 0.97211   7
   0 -15  -9 1.71127 0.95240   9
   0 -15  -9 2.94850 0.98587   1
   0 -15 -10 12.6913 1.13418   1
   0 -15 -10 13.0224 1.14700  13
   0  15  10 11.6855 1.18300  13
   0  15  10 12.2766 0.61410  14
   0  15  10 12.2237 1.15710   7
   0 -15 -10 11.9366 1.16958   9
   0 -15 -10 12.3530 1.10926   4
   0 -15 -11 12.9475 1.11094   1
   0  15  11 10.9158 1.21398  13
   0 -15 -11 10.4340 1.11936  13
   0  15  11 11.1469 1.12106   7
   0 -15 -11 10.4740 1.11719   9
   0 -15 -11 10.2665 1.06431   4
   0 -15 -12 1.91024 0.95306   4
   0  15  12 3.10175 1.00882   7
   0  15  12 3.13620 1.13795  13
   0 -15 -12 2.32076 1.05957  13
   0 -15 -12 2.04306 1.07737   9
   0 -15 -12 2.04699 0.99468   1
   0 -15 -13 10.0511 1.09521   4
   0 -15 -13 10.1180 1.21140  13
   0  15  13 9.29242 1.27029  13
   0 -15 -13 10.3759 1.21226   9
   0 -15 -13 10.5658 1.17193   1
   0  15  13 8.58549 1.13318   7
   0 -15 -14 13.3208 1.29584  13
   0  15  14 12.9892 1.35767  13
   0  15  14 15.2689 1.28041   7
   0 -15 -14 14.3114 1.29661   9
   0 -15 -14 13.3887 1.21326   1
   0 -15 -15 1.60247 0.84679  12
   0  15  15 2.52412 1.09008   7
   0 -15 -15 0.61699 1.15816   9
   0 -15 -15 3.44041 1.18935  13
   0  15  15 3.77448 1.25094  13
   0 -15 -16 9.93920 1.03679  12
   0  15  16 12.0968 1.22743   7
   0 -15 -16 12.3973 1.34195   9
   0  15  16 10.0004 1.33289  13
   0 -15 -16 12.7952 1.36492  13
   0  15  17 0.46894 1.23791  13
   0 -15 -17 1.72365 1.19591  13
   0  15  17 1.94744 1.10456   7
   0 -15 -17-0.11635 0.89805  12
   0 -15 -17-0.58568 1.22972   9
   0  15  17 0.12255 0.94682   3
   0 -15 -18 8.72268 1.33572  13
   0  15  18 6.16327 1.38667  13
   0  15  18 4.36848 1.18261   7
   0 -15 -18 6.25652 0.99475  12
   0  15  18 4.56715 1.01766  11
   0 -15 -18 8.42270 1.28672   9
   0  15  18 7.18770 1.13288   2
   0  15  18 6.82238 1.00633   3
   0 -15 -19 1.68459 1.06637   4
   0  15  19-0.64516 1.29593  13
   0 -15 -19 0.96765 1.21871  13
   0  15  19-0.96313 1.17831   7
   0 -15 -19 0.51735 0.95776  12
   0  15  19-0.97912 0.98460  11
   0 -15 -19 0.05738 1.28610   9
   0  15  19-1.20255 0.97817   3
   0  15  19 0.88805 1.06527   2
   0  15  20 2.10864 1.00703   3
   0 -15 -20 2.05985 1.11276   4
   0 -15 -20 1.34698 1.30431  13
   0  15  20 2.67919 1.35307  13
   0  15  20 2.19951 1.18651   7
   0 -15 -20 1.33740 0.96650  12
   0  15  20 3.84243 1.08283  11
   0 -15 -20 3.27211 1.35463   9
   0  15  20 2.98270 1.11617   2
   0  15  21 7.88967 1.06907   3
   0 -15 -21 6.91554 1.21161   4
   0 -15 -21 7.83611 1.43325  13
   0  15  21 8.51298 1.51522  13
   0  15  21 7.96495 1.34560   7
   0  15  21 5.88635 1.14647  11
   0 -15 -21 7.17363 1.12138  12
   0 -15 -21 9.55873 1.45772   9
   0  15  21 7.28543 1.19111   2
   0 -15 -22 1.13671 1.14089   4
   0 -15 -22 2.95027 1.36632  13
   0  15  22 3.66072 1.49205  13
   0  15  22 3.09376 1.30495   7
   0  15  22 1.53599 1.13085  11
   0 -15 -22 0.86826 1.05831  12
   0 -15 -22 0.88299 1.17019  10
   0 -15 -22 2.74818 1.40075   9
   0  15  22 1.28439 1.08635   2
   0 -15 -23-1.71171 1.20842   4
   0 -15 -23 0.79568 1.40965  13
   0  15  23-0.74797 1.32670   7
   0 -15 -23 0.71573 1.24154  10
   0  15  23-0.55767 1.17423  11
   0 -15 -23-0.56838 1.06783  12
   0 -15 -23-1.39065 1.45242   9
   0  15  23-2.17902 1.09332   2
   0 -15 -24 2.66979 1.23428   4
   0 -15 -24 3.06289 1.46759  13
   0  15  24 4.78090 1.40778   7
   0 -15 -24 3.41420 1.29915  10
   0  15  24 0.82599 1.23634  11
   0 -15 -24 2.98415 1.48968   9
   0  15  24 4.44251 1.11923   2
   0 -15 -25 0.02519 1.24524   4
   0 -15 -25 0.98677 1.48845  13
   0  15  25-0.58011 1.41206   7
   0 -15 -25 1.42075 1.29493  10
   0  15  25-0.98781 1.30567  11
   0 -15 -25 1.03027 1.55028   9
   0  15  25-0.23280 1.07242   2
   0 -15 -26-0.05183 1.27441   4
   0 -15 -26 0.24635 1.53755  13
   0  15  26 0.88184 1.43005   7
   0 -15 -26 1.74517 1.36312  10
   0  15  26 0.34275 1.34819  11
   0 -15 -26-1.65552 1.57003   9
   0  15  26-0.59482 1.03228   2
   0 -15 -27 0.58805 1.30383   4
   0 -15 -27-1.59913 1.60260  13
   0  15  27-0.77626 1.48714   7
   0  15  27-0.02747 1.36716  11
   0 -15 -27-2.05687 1.65284   9
   0  15  27 1.68572 1.04840   2
   0 -15 -28-0.68836 1.35675   4
   0 -15 -28 0.48844 1.65017  13
   0  15  28-0.88687 1.46245  11
   0 -15 -28-2.87838 1.70883   9
   0  15  28 0.13185 1.00964   2
   0  15  28 1.36816 1.55039   7
   0  15  29 2.06255 0.95808   2
   0 -15 -29 1.56254 1.39145   4
   0  15  30 4.89140 0.95736   2
   0 -15 -30 5.01289 1.48684   4
   0  15  31 4.28947 0.92189   2
   0 -16  33 3.16731 1.55568   6
   0 -16  32 0.17810 1.47889   6
   0 -16  31-1.04136 1.47465   6
   0  16 -30-0.26819 1.07879   2
   0 -16  30 0.59194 1.40907   6
   0  16 -29 1.62647 1.10542   2
   0 -16  29 3.04892 1.39003   6
   0  16 -28 3.74787 1.15007   2
   0 -16  28 4.95867 1.39343   6
   0  16 -27 0.73293 1.12708   2
   0 -16  27 0.18286 1.27928   6
   0 -16  27-1.23012 1.56333   8
   0 -16  26 3.51401 1.35945   6
   0  16 -26 2.56678 1.16951   2
   0  16 -26 2.07400 1.31596   5
   0 -16  26 0.33021 1.50758   8
   0 -16  25 8.98736 1.40232   6
   0 -16  25 10.5231 1.62120   8
   0  16 -25 10.1505 1.27669   2
   0  16 -25 2.23734 1.35267   5
   0 -16  24-1.79257 1.22667   6
   0  16 -24-0.91193 1.42547  11
   0  16 -24-1.94041 1.19096   2
   0  16 -24-0.65006 1.28441   5
   0 -16  24 0.21580 1.40102   8
   0  16 -23-0.44705 1.17483   2
   0  16 -23 1.08123 1.45222   4
   0  16 -23-0.62907 1.21410   5
   0 -16  23 1.84614 1.34041   8
   0  16 -22 4.09573 1.21055   2
   0  16 -22 2.28715 1.39637   4
   0  16 -22 1.17813 1.18970   5
   0 -16  22 1.64026 1.34990   8
   0  16 -21 3.29939 1.20551   2
   0  16 -21-1.08499 1.12820   5
   0  16 -21 0.09241 1.32535   4
   0 -16  21-1.22524 1.26740   8
   0  16 -20 3.85930 1.18935   2
   0  16 -20 4.29558 1.14077   5
   0  16 -20 2.68523 1.36461   4
   0 -16  20 3.64123 1.27712   8
   0  16 -20 4.48567 1.40456   8
   0  16 -19-1.78880 1.15267   2
   0  16 -19-0.63204 0.73930   9
   0  16 -19-1.50638 1.26006   4
   0  16 -19-1.42262 1.06367   5
   0  16 -19-1.65908 1.32737   8
   0 -16  19-1.61956 1.21713   8
   0  16 -18-1.14661 1.11038   2
   0  16 -18 0.21104 0.69082   9
   0  16 -18-0.87476 1.00521   5
   0  16 -18-0.98403 1.20378   4
   0 -16  18-2.20315 1.16202   8
   0  16 -18 1.14940 1.22259   8
   0  16 -17 3.35463 1.15372   2
   0 -16  17 4.66049 1.13924   8
   0  16 -17-0.04841 1.18664   8
   0  16 -17 1.12933 0.71693   9
   0  16 -17 4.63397 1.00193   5
   0  16 -17 1.11960 1.11766   4
   0  16 -16 13.4210 1.27165   2
   0  16 -16 12.2718 1.31648   8
   0 -16  16 12.4477 1.25898   8
   0  16 -16 9.75688 0.83200   9
   0  16 -16 11.8717 1.28252   4
   0  16 -16 10.6805 1.13889   5
   0  16 -15 2.12677 1.09558   2
   0  16 -15-0.64377 1.10187   8
   0 -16  15-0.30096 1.01835   8
   0  16 -15 0.16068 0.67984   9
   0  16 -15 0.25856 1.06523   4
   0  16 -15 0.20417 0.94788   5
   0  16 -15 0.38016 1.04080   6
   0  16 -14 1.47267 1.07386   8
   0 -16  14 1.35796 1.02358   8
   0  16 -14 1.71112 0.70664   9
   0  16 -14 2.54010 1.05383   4
   0  16 -14 3.91047 1.01860   6
   0 -16  13 2.87690 1.08677   1
   0  16 -13 3.99149 1.07323   8
   0 -16  13 2.46541 1.04069   8
   0  16 -13 4.08603 1.05734   4
   0  16 -13 3.94433 1.00378   6
   0 -16  12-1.89198 1.02030   1
   0  16 -12 0.67673 1.01443   8
   0 -16  12 0.56131 0.97204   8
   0  16 -12 0.01047 0.66981   9
   0  16 -12 0.09556 0.95273   4
   0  16 -12-1.10392 0.98703   6
   0 -16  11 1.95813 1.06977   1
   0  16 -11 2.63494 1.04431   8
   0  16 -11 2.29384 0.69866   9
   0 -16  11 2.82123 0.98593   8
   0  16 -11 2.21500 0.98276   4
   0  16 -11 3.18483 0.97579   6
   0 -16  10 13.6461 1.19004   1
   0  16 -10 15.1027 1.21374   8
   0  16 -10 12.5617 0.87752   9
   0 -16  10 11.2387 1.10838   8
   0  16 -10 13.3714 1.15549   4
   0  16 -10 10.4075 1.12020   6
   0 -16   9 11.6464 1.14845   1
   0  16  -9 10.5426 1.12812   6
   0  16  -9 14.4442 1.21546   8
   0 -16   9 11.5372 1.10005   8
   0  16  -9 12.0212 0.89267   9
   0  16  -9 12.2067 1.13503   4
   0 -16   8-0.97414 1.02720   1
   0  16  -8-0.70166 1.01766   8
   0  16  -8-0.10755 0.93858   6
   0  16  -8-0.34925 0.45358  13
   0  16  -8 0.69458 0.73190   9
   0 -16   8-0.09811 0.89922   8
   0  16  -8 0.06568 0.95010   4
   0  16  -7 5.70896 1.04670   8
   0  16  -7 5.46695 0.59309  13
   0 -16   7 7.51527 1.08638   1
   0  16  -7 6.57423 1.00094   6
   0  16  -7 5.74606 0.79325   9
   0 -16   7 6.16522 0.93089   8
   0  16  -7 6.11546 1.02571   4
   0  16  -6 38.3522 1.73720   8
   0  16  -6 35.8043 1.42046  13
   0 -16   6 40.0948 1.79297   1
   0  16  -6 38.3001 1.73020   6
   0 -16   6 37.3055 1.70092   8
   0  16  -6 36.7391 1.54688   9
   0  16  -6 36.8345 1.75638   4
   0  16  -5 2.13947 0.96248   8
   0  16  -5 1.47626 0.61018  13
   0 -16   5 3.25051 1.00375   1
   0  16  -5 2.75277 0.94845   6
   0  16  -5 1.03287 0.78897   9
   0 -16   5 1.63873 0.85416   8
   0  16  -5 1.78621 0.99177   4
   0  16  -4 13.0749 1.15169   8
   0  16  -4 13.3027 0.82905  13
   0 -16   4 11.8047 1.15991   1
   0  16  -4 14.1901 1.13316   6
   0  16  -4 12.5951 0.99241   9
   0 -16   4 13.9251 1.06702   8
   0  16  -4 13.9969 1.13449   4
   0  16  -3 11.3550 0.79749  13
   0 -16   3 15.5675 1.22272   1
   0  16  -3 12.4490 1.10526   6
   0  16  -3 11.9721 1.10650   8
   0  16  -3 11.2110 1.11133   4
   0  16  -2-0.12620 0.65336  13
   0 -16   2 0.53814 1.00566   1
   0  16  -2 0.62732 0.91873   6
   0  16  -2-0.54153 0.93615   8
   0  16  -2-0.55433 0.94203   4
   0  16  -1 13.7832 0.88856  13
   0  16  -1 13.2988 1.14821   4
   0  16  -1 11.9717 1.09762   6
   0  16  -1 13.5690 1.13566   8
   0 -16   1 15.3382 1.20317   1
   0 -16   0 5.30479 0.81158  13
   0  16   0 5.61978 1.00480   4
   0  16   0 6.26762 1.01314   6
   0  16   0 7.55936 1.01277   8
   0 -16   0 5.81837 1.05807   1
   0 -16  -1 23.4697 1.21117  13
   0  16   1 25.1385 1.38860   8
   0 -16  -1 23.2663 1.38544   1
   0  16   1 22.1027 1.33669   4
   0 -16  -2 3.66753 0.83345  13
   0  16   2 2.80546 0.97221   8
   0 -16  -2 4.44487 0.90180   9
   0 -16  -2 3.77382 0.96600   1
   0  16   2 4.37670 0.94702   4
   0 -16  -2 4.43641 0.95002   4
   0 -16  -3 25.5586 1.33137  13
   0 -16  -3 27.7019 1.36745   9
   0  16   3 27.3884 1.46748   8
   0 -16  -3 27.8777 1.50555   1
   0 -16  -3 27.7915 1.44552   4
   0  16   3 30.3958 1.46513   4
   0 -16  -4 5.58932 0.89993  13
   0  16   4 4.24721 0.99229   8
   0 -16  -4 6.30793 0.95835   9
   0 -16  -4 6.31873 1.03001   1
   0  16   4 5.30211 0.90417   4
   0 -16  -4 6.81236 0.96485   4
   0  16   5 0.32059 0.80313  13
   0 -16  -5 2.65836 0.88523  13
   0 -16  -5 2.99099 0.91142   4
   0  16   5 2.51192 0.89559   4
   0  16   5 2.58156 0.93152   8
   0 -16  -5 2.00289 0.88441   9
   0 -16  -5 2.83119 1.01126   1
   0 -16  -6 25.1130 1.35947  13
   0  16   6 26.3958 1.34796  13
   0 -16  -6 25.9422 1.38911   4
   0  16   6 25.3487 1.36654   4
   0  16   6 23.1963 1.40586   7
   0  16   6 25.9858 1.41585   8
   0 -16  -6 25.9382 1.37334   9
   0 -16  -6 24.0644 1.45425   1
   0 -16  -7 22.0858 1.31528  13
   0  16   7 23.4666 1.35723  13
   0 -16  -7 22.2077 1.35952   4
   0  16   7 22.4913 1.28350   4
   0  16   7 23.4083 1.39141   7
   0  16   7 23.7006 1.38663   8
   0 -16  -7 21.4564 1.35781   9
   0 -16  -7 21.2511 1.42300   1
   0  16   8 27.9354 1.50327  13
   0 -16  -8 28.4050 1.49545  13
   0 -16  -8 26.9408 1.49149   4
   0  16   8 25.7732 1.44406   4
   0  16   8 29.0604 1.54697   7
   0  16   8 26.4205 1.53655   8
   0 -16  -8 28.5287 1.49767   9
   0 -16  -8 27.1240 1.52557   1
   0  16   9 3.78078 1.08971  13
   0  16   9 4.06707 0.57780  14
   0 -16  -9 6.19278 1.06930  13
   0 -16  -9 5.33059 1.01890   4
   0  16   9 4.51088 1.08794   7
   0 -16  -9 5.79041 1.06622   9
   0 -16  -9 4.66668 1.08618   1
   0 -16 -10 1.39840 1.00087   1
   0 -16 -10 0.85015 1.03776  13
   0  16  10 3.20441 1.07966  13
   0  16  10 2.01825 0.46654  14
   0  16  10 0.76275 1.03612   7
   0 -16 -10 2.89591 1.07361   9
   0 -16 -10 2.04324 0.98473   4
   0 -16 -11-0.31066 0.98165   4
   0  16  11 1.84619 1.09381   7
   0 -16 -11 1.55321 1.10563  13
   0  16  11 0.45766 1.09428  13
   0 -16 -11 0.60447 1.05675   9
   0 -16 -11 0.77404 1.02218   1
   0 -16 -12 8.45261 1.11917   4
   0 -16 -12 8.22543 1.24634  13
   0  16  12 6.29968 1.24774  13
   0  16  12 9.60612 1.26589   7
   0 -16 -12 9.13273 1.22272   9
   0 -16 -12 12.6930 1.23436   1
   0 -16 -13 0.95453 1.12682  13
   0  16  13 1.15425 1.17260  13
   0  16  13 2.50721 1.12043   7
   0 -16 -13 2.07854 0.82692  12
   0 -16 -13 1.48988 1.14191   9
   0 -16 -13 1.39696 1.04197   1
   0  16  14 3.98756 1.26140  13
   0 -16 -14 2.03010 1.15915  13
   0  16  14 2.21113 1.17069   7
   0 -16 -14 3.00453 0.87345  12
   0 -16 -14 3.86296 1.18051   9
   0 -16 -14 4.29605 1.07823   1
   0 -16 -15-0.08030 0.89673  12
   0  16  15-1.01749 1.16304   7
   0 -16 -15 0.05164 1.16178   9
   0 -16 -15 0.02507 1.16332  13
   0  16  15-1.49646 1.24827  13
   0 -16 -16 0.70238 1.21386  13
   0  16  16-0.10526 1.27232  13
   0  16  16-0.31555 1.12457   7
   0 -16 -16 1.22377 0.92405  12
   0 -16 -16 0.21444 1.18901   9
   0  16  16 2.41366 0.95362   3
   0  16  17 0.62798 1.33405  13
   0 -16 -17 2.42663 1.26454  13
   0  16  17 1.12415 1.16156   7
   0 -16 -17 0.20745 0.91954  12
   0  16  17 0.49946 0.97282  11
   0 -16 -17 1.42318 1.03473  10
   0 -16 -17 0.22226 1.24422   9
   0  16  17 2.63645 0.98452   3
   0 -16 -18 1.74014 1.14033   4
   0  16  18 3.14207 1.37845  13
   0 -16 -18 2.68167 1.31060  13
   0  16  18 1.88314 1.24664   7
   0  16  18 2.80059 1.04139  11
   0 -16 -18 1.54606 1.08303  10
   0 -16 -18 0.14270 0.98320  12
   0 -16 -18 3.86391 1.35223   9
   0  16  18 2.98590 1.15060   2
   0  16  18 0.35926 0.99109   3
   0 -16 -19 0.65288 1.13962   4
   0 -16 -19 2.71938 1.36350  13
   0  16  19 1.85057 1.38159  13
   0  16  19 1.62394 1.24502   7
   0 -16 -19 1.23361 1.16019  10
   0  16  19 1.35156 1.03611  11
   0 -16 -19 0.32861 1.36170   9
   0  16  19 2.82768 1.01524   3
   0  16  19 1.51670 1.17646   2
   0  16  20 11.8087 1.19053   3
   0 -16 -20 11.4151 1.35059   4
   0  16  20 13.2090 1.58379  13
   0 -16 -20 12.1000 1.56395  13
   0  16  20 10.7789 1.41003   7
   0 -16 -20 8.50641 1.17038  12
   0 -16 -20 7.98347 1.27824  10
   0  16  20 9.17762 1.22934  11
   0 -16 -20 14.1413 1.57354   9
   0  16  20 12.6962 1.31725   2
   0 -16 -21-0.35409 1.15025   4
   0  16  21 1.52615 1.03150   3
   0 -16 -21 0.37218 1.39564  13
   0  16  21 1.27383 1.30626   7
   0  16  21 0.35087 1.13361  11
   0 -16 -21-0.98393 1.05421  12
   0 -16 -21 0.41413 1.14183  10
   0 -16 -21 0.89731 1.36253   9
   0  16  21 2.12191 1.14719   2
   0 -16 -22 2.73877 1.21488   4
   0 -16 -22 2.08585 1.44603  13
   0  16  22 2.88296 1.34590   7
   0 -16 -22 0.96551 1.21760  10
   0  16  22 4.33744 1.20056  11
   0 -16 -22 2.62588 1.49166   9
   0  16  22 2.26793 1.18137   2
   0 -16 -23 1.94222 1.23225   4
   0 -16 -23 1.49176 1.46551  13
   0  16  23 1.41285 1.36452   7
   0 -16 -23 0.07933 1.22539  10
   0 -16 -23 1.30208 1.13535  12
   0  16  23 1.73733 1.23613  11
   0 -16 -23 3.26914 1.50706   9
   0  16  23-0.50290 1.17002   2
   0 -16 -24 0.53775 1.25287   4
   0 -16 -24-0.10285 1.49820  13
   0  16  24 3.09542 1.41556   7
   0 -16 -24 1.35623 1.16671  12
   0  16  24 2.23525 1.25405  11
   0 -16 -24 0.27479 1.29385  10
   0 -16 -24 0.71241 1.52004   9
   0  16  24 1.17216 1.16769   2
   0 -16 -25-0.47399 1.34281   4
   0 -16 -25 3.29632 1.61001  13
   0  16  25 2.96675 1.48408   7
   0  16  25 0.85417 1.32695  11
   0 -16 -25 2.26482 1.34138  10
   0 -16 -25 1.20294 1.19837  12
   0 -16 -25 1.84330 1.58998   9
   0  16  25 2.91754 1.17151   2
   0 -16 -26 3.36019 1.38305   4
   0 -16 -26 4.53736 1.67959  13
   0  16  26 4.84850 1.56892   7
   0  16  26 4.06842 1.40420  11
   0 -16 -26 1.58093 1.41312  10
   0 -16 -26 4.56991 1.31691  12
   0 -16 -26 4.27269 1.65156   9
   0  16  26 4.48786 1.18140   2
   0 -16 -27 4.07594 1.44375   4
   0 -16 -27 5.25645 1.77247  13
   0 -16 -27 3.27836 1.34990  12
   0  16  27 5.68803 1.48680  11
   0  16  27 5.55371 1.18552   2
   0 -16 -27 11.2886 1.83629   9
   0  16  27 4.38554 1.61580   7
   0 -16 -28-2.75972 1.46425   4
   0  16  28 1.07939 1.44151  11
   0 -16 -28 0.59833 1.30705  12
   0  16  28 0.60385 1.08949   2
   0 -16 -29-0.35360 1.43328   4
   0  16  29-0.21253 1.49034  11
   0  16  29 2.22296 1.06783   2
   0  16  30 2.21214 1.58974  11
   0  16  30-0.62869 0.99622   2
   0  16  31 3.27828 0.97360   2
   0  17 -29-0.14738 1.16061   2
   0  17 -28 0.74109 1.17090   2
   0  17 -27-0.35394 1.21544   2
   0  17 -26 0.37519 1.77274   4
   0  17 -26-0.08037 1.43235   2
   0 -17  25 2.68350 1.53688   8
   0  17 -25-0.13883 1.28549   5
   0  17 -25 1.16461 1.56272   4
   0  17 -25 0.49265 1.25047   2
   0 -17  24 0.03209 1.47007   8
   0  17 -24-0.42683 1.25882   5
   0  17 -24 1.27111 1.54998   4
   0  17 -24-0.45981 1.26647   2
   0 -17  23 0.62142 1.42012   8
   0  17 -23 0.02174 1.20460   5
   0  17 -23 2.91443 1.50021   4
   0  17 -23 1.33442 1.22138   2
   0 -17  22 0.72230 1.39118   8
   0  17 -22-0.43035 0.78000   9
   0  17 -22 2.91756 1.20517   5
   0  17 -22 1.83031 1.45039   4
   0  17 -22-0.02136 1.24185   2
   0 -17  21 3.29689 1.38129   8
   0  17 -21 4.60569 0.81597   9
   0  17 -21 1.42151 1.40731   4
   0  17 -21 4.22251 1.19037   5
   0 -17  20 1.69538 1.28412   8
   0  17 -20 3.11955 0.77736   9
   0  17 -20 2.04006 1.38142   4
   0  17 -20 3.61632 1.19312   5
   0  17 -20 5.28250 1.27259   2
   0 -17  19 7.82803 1.39350   8
   0  17 -19 8.04313 1.47316   8
   0  17 -19 7.19475 0.85587   9
   0  17 -19 6.68588 1.44757   4
   0  17 -19 11.5082 1.24418   5
   0  17 -19 10.6332 1.37939   2
   0 -17  18-1.11520 1.28486   8
   0  17 -18 0.68059 1.28390   8
   0  17 -18-0.17400 1.21412   2
   0  17 -18 0.95143 0.75073   9
   0  17 -18 2.04772 1.05786   5
   0  17 -18 0.56365 1.29032   4
   0 -17  17-1.11287 1.23339   8
   0  17 -17 2.04910 1.27057   8
   0  17 -17 0.41247 1.22833   2
   0  17 -17 0.80253 1.05191   5
   0  17 -17 0.13511 0.74997   9
   0  17 -17 0.31783 1.25145   4
   0  17 -16 23.8937 1.63596   8
   0  17 -16 24.5823 1.58131   2
   0  17 -16 25.6437 1.45631   5
   0 -17  16 23.8592 1.59988   8
   0  17 -16 19.1632 1.13900   9
   0  17 -16 27.0174 1.65866   4
   0  17 -15-0.72952 1.19078   8
   0  17 -15 2.78122 1.19103   2
   0 -17  15-0.04946 1.17062   8
   0  17 -15-0.71411 0.75243   9
   0  17 -15 1.23114 1.17905   4
   0  17 -15-0.12787 1.10291   6
   0  17 -14 5.67522 1.18888   8
   0  17 -14 6.46231 0.77460   9
   0 -17  14 7.52561 1.18967   8
   0  17 -14 5.29000 1.17619   4
   0  17 -14 7.46477 1.14899   6
   0  17 -13 4.66650 1.17940   8
   0  17 -13 2.14768 1.07061   6
   0  17 -13 2.77843 0.74537   9
   0 -17  13 3.61956 1.11873   8
   0  17 -13 3.02501 1.12927   4
   0  17 -12-0.02255 1.08497   8
   0 -17  12 1.08447 1.10589   1
   0  17 -12 0.40713 1.06298   6
   0  17 -12 1.05468 0.73101   9
   0 -17  12 0.27464 1.06176   8
   0  17 -12 1.35024 1.03453   4
   0  17 -11 0.53035 1.03553   8
   0 -17  11 0.37643 1.01782   1
   0  17 -11 1.42491 1.02914   6
   0  17 -11 0.30614 0.72871   9
   0 -17  11-0.15647 0.98573   8
   0  17 -11 0.84707 1.01634   4
   0  17 -10 0.82506 1.01120   8
   0 -17  10 0.24409 1.02882   1
   0  17 -10 0.77306 0.96355   6
   0 -17  10-0.45855 1.01077   8
   0  17 -10 1.78125 0.74820   9
   0  17 -10-1.14685 1.01825   4
   0  17  -9 4.89040 1.08411   8
   0  17  -9 4.13680 1.01952   6
   0 -17   9 5.34173 1.12888   1
   0  17  -9 4.73765 0.80306   9
   0 -17   9 4.83446 1.00840   8
   0  17  -9 5.62315 1.09332   4
   0  17  -8-2.13296 1.04652   4
   0 -17   8-0.37789 1.10106   1
   0 -17   8-1.20435 0.83023  15
   0  17  -8 0.61587 1.00002   6
   0  17  -8 0.32303 0.46726  13
   0  17  -8 1.03824 0.79160   9
   0 -17   8-0.94201 0.98255   8
   0  17  -8-0.14604 1.01691   8
   0  17  -7 8.47739 1.11698   4
   0 -17   7 5.26868 0.84341  15
   0  17  -7 6.37946 0.61563  13
   0 -17   7 5.73425 1.13532   1
   0  17  -7 7.53014 1.09849   6
   0 -17   7 6.01722 1.02055   8
   0  17  -7 6.32382 0.84986   9
   0  17  -7 7.63485 1.10728   8
   0  17  -6 3.72185 1.04598   4
   0 -17   6 2.56193 0.74689  15
   0  17  -6 3.18714 0.61139  13
   0 -17   6 4.19039 1.11154   1
   0  17  -6 3.95273 1.02702   6
   0 -17   6 2.51382 0.97759   8
   0  17  -6 2.55803 0.82273   9
   0  17  -6 3.27110 1.04426   8
   0  17  -5 1.09454 1.03570   4
   0 -17   5 0.94515 0.71764  15
   0  17  -5 0.20470 0.64795  13
   0  17  -5 1.27977 1.04997   8
   0  17  -5 0.28111 1.02397   6
   0 -17   5 0.36005 0.95545   8
   0  17  -5 2.39944 0.86643   9
   0 -17   5-0.31178 1.06762   1
   0 -17   4 63.3672 2.53423   1
   0  17  -4 57.9613 2.23597  13
   0  17  -4 61.5055 2.48001   8
   0  17  -4 62.7934 2.47352   6
   0  17  -4 63.5557 2.36044   9
   0  17  -4 67.2558 2.53642   4
   0  17  -3 8.30765 0.81480  13
   0  17  -3 10.7375 1.16378   8
   0  17  -3 9.51157 1.11883   6
   0 -17   3 9.15996 1.20423   1
   0  17  -3 9.76840 1.15226   4
   0  17  -2 7.63843 0.76961  13
   0  17  -2 4.84381 1.05904   8
   0  17  -2 5.56199 1.07803   6
   0 -17   2 8.97987 1.17287   1
   0  17  -2 6.74314 1.07577   4
   0  17  -1 0.22375 0.69147  13
   0  17  -1 2.05124 0.97913   8
   0  17  -1 1.09023 1.00239   6
   0  17  -1 0.86211 0.98261   4
   0 -17   1 0.42339 1.04204   1
   0  17   0 22.5491 1.39112   4
   0  17   0 24.7933 1.44180   6
   0  17   0 24.1764 1.40317   8
   0 -17   0 24.0959 1.47207   1
   0  17   0 20.8277 1.17797  13
   0  17   1 11.9444 1.13751   4
   0  17   1 10.1510 0.90090  13
   0  17   1 9.61827 1.11810   8
   0 -17  -1 13.2256 1.23669   1
   0  17   2 6.53984 1.08271   4
   0 -17  -2 8.28792 1.09938   4
   0  17   2 5.29088 0.88920  10
   0 -17  -2 6.59087 0.94942  13
   0  17   2 5.96948 1.09980   8
   0 -17  -2 8.29299 0.99718   9
   0 -17  -2 7.54450 1.15967   1
   0 -17  -3 1.37491 0.98216   4
   0  17   3 1.38171 0.92780   4
   0  17   3-0.08309 0.71314  10
   0  17   3-0.12419 0.82642  12
   0 -17  -3-1.25885 0.89563  13
   0  17   3 0.23627 1.01483   8
   0 -17  -3-0.31019 0.93669   9
   0 -17  -3 0.69269 1.06221   1
   0 -17  -4 0.47016 0.92828   4
   0  17   4-2.04319 0.97157   4
   0 -17  -4 0.81163 0.88128  13
   0  17   4 0.40296 0.72913  10
   0  17   4-0.52260 0.84844  12
   0  17   4-1.14920 0.99317   8
   0 -17  -4-0.17871 0.90361   9
   0 -17  -4-0.42511 1.01472   1
   0  17   5 4.42377 0.98812   4
   0 -17  -5 7.69889 1.09409   4
   0 -17  -5 7.07720 0.98977  13
   0  17   5 6.00254 1.07007   7
   0  17   5 7.12854 0.88026  10
   0 -17  -5 5.35384 1.02305   9
   0  17   5 5.79478 1.08139   8
   0 -17  -5 6.72252 1.12813   1
   0 -17  -6 11.5122 1.12156  13
   0  17   6 12.7813 1.14888   4
   0 -17  -6 12.0039 1.16492   4
   0  17   6 12.0833 1.20952   7
   0  17   6 13.2287 1.19302   8
   0 -17  -6 13.3742 1.15056   9
   0 -17  -6 10.7102 1.21692   1
   0  17   7 10.1310 1.09682  13
   0 -17  -7 9.98004 1.11571  13
   0  17   7 9.76668 1.09665   4
   0 -17  -7 8.43907 1.10382   4
   0  17   7 10.0023 1.19689   7
   0 -17  -7 9.58257 1.12674   9
   0  17   7 8.14169 1.14280   8
   0 -17  -7 8.84521 1.19759   1
   0  17   8 4.93285 1.04934  13
   0 -17  -8 5.18112 1.05956  13
   0  17   8 6.14663 1.02253   4
   0 -17  -8 6.10599 1.06276   4
   0  17   8 7.35420 1.16177   7
   0 -17  -8 5.93070 1.10973   9
   0  17   8 6.52467 1.15194   8
   0 -17  -8 6.15624 1.16581   1
   0 -17  -9 13.7086 1.25761   1
   0  17   9 14.0335 1.26409  13
   0 -17  -9 9.94129 1.22035  13
   0  17   9 13.5076 0.77176  14
   0  17   9 12.3144 1.25727   7
   0  17   9 11.4835 1.21785   8
   0 -17  -9 11.7147 1.18888   9
   0 -17  -9 12.2459 1.17573   4
   0 -17 -10-0.55976 1.05346   1
   0 -17 -10-1.02748 1.08616  13
   0  17  10-1.17050 1.07687  13
   0  17  10-0.41926 0.52155  14
   0  17  10 1.02981 1.08337   7
   0 -17 -10 0.27319 1.05566   9
   0 -17 -10-1.46367 1.01165   4
   0 -17 -11 6.95751 1.12831   1
   0  17  11 5.02726 1.17091  13
   0 -17 -11 4.99825 1.13380  13
   0  17  11 5.08456 0.45567  14
   0  17  11 3.37788 1.13451   7
   0 -17 -11 6.31585 1.18374   9
   0 -17 -11 5.60450 1.06317   4
   0  17  12 2.26520 1.17311  13
   0 -17 -12 0.63701 1.13780  13
   0 -17 -12 2.37858 0.92752  10
   0 -17 -12 1.15149 1.16268   9
   0 -17 -12 2.28671 1.06632   1
   0  17  12 2.33216 1.09892   7
   0 -17 -13 2.27699 1.17964  13
   0  17  13 0.66755 1.18395  13
   0 -17 -13 0.99571 0.94192  10
   0 -17 -13 1.39350 1.14326   9
   0 -17 -13 0.15701 1.06635   1
   0  17  13 1.28126 1.14092   7
   0  17  14-2.18968 1.19493   7
   0 -17 -14 0.17262 0.96496  10
   0 -17 -14 2.09510 1.23924   9
   0  17  14 2.53958 1.29811  13
   0 -17 -14 2.00604 1.21947  13
   0  17  15 16.8132 1.56922  13
   0 -17 -15 14.5559 1.48164  13
   0  17  15 15.6240 1.45808   7
   0 -17 -15 13.1641 1.24698  10
   0 -17 -15 12.1074 1.10119  12
   0 -17 -15 19.0139 1.53400   9
   0  17  15 16.7062 1.25820   3
   0 -17 -16 1.94744 1.10596   4
   0 -17 -16 2.07263 1.30370  13
   0  17  16 0.19313 1.35285  13
   0  17  16 1.05006 1.20903   7
   0 -17 -16 0.88872 0.91812  12
   0 -17 -16 1.05587 1.02217  10
   0 -17 -16 2.75083 1.32491   9
   0  17  16 1.36072 1.03605   3
   0 -17 -17 3.40435 1.17226   4
   0  17  17 3.71677 1.41749  13
   0 -17 -17 4.40598 1.34887  13
   0  17  17 3.34010 1.27602   7
   0 -17 -17 4.85972 1.00345  12
   0  17  17 1.24372 1.02075  11
   0 -17 -17 1.61141 1.10437  10
   0 -17 -17 4.09779 1.34550   9
   0  17  17 2.88035 1.00840   3
   0  17  17 3.36671 1.20138   2
   0 -17 -18 1.68029 1.17662   4
   0  17  18 0.32620 1.41796  13
   0 -17 -18 1.78357 1.35798  13
   0  17  18 2.60119 1.27715   7
   0 -17 -18 1.90735 0.97103  12
   0  17  18 2.79264 1.05319  11
   0 -17 -18-0.17874 1.10522  10
   0 -17 -18 3.42680 1.36885   9
   0  17  18 2.87212 1.25606   2
   0  17  18-0.43914 1.02185   3
   0 -17 -19-0.38140 1.19374   4
   0 -17 -19 0.15130 1.39000  13
   0  17  19 1.35135 1.45998  13
   0  17  19-0.13965 1.21137   7
   0 -17 -19 1.43188 1.01534  12
   0  17  19 0.58219 1.06869  11
   0 -17 -19-1.32075 1.16251  10
   0 -17 -19 1.36897 1.38199   9
   0  17  19 1.11907 1.04138   3
   0  17  19 0.90894 1.19856   2
   0 -17 -20-0.77945 1.21347   4
   0 -17 -20 0.25044 1.43992  13
   0  17  20-1.32365 1.33681   7
   0  17  20 2.01461 1.13570  11
   0 -17 -20-1.06000 1.16577  10
   0 -17 -20 0.05907 1.04921  12
   0 -17 -20 0.03225 1.42180   9
   0  17  20-0.66018 1.07642   3
   0  17  20-0.57581 1.19471   2
   0 -17 -21 4.02935 1.20417   4
   0  17  21 3.91590 1.10835   3
   0 -17 -21 4.00961 1.48533  13
   0  17  21 4.41357 1.38390   7
   0 -17 -21 2.46382 1.05940  12
   0  17  21 1.87040 1.17250  11
   0 -17 -21 3.25905 1.20054  10
   0 -17 -21 4.93828 1.50677   9
   0  17  21 4.46062 1.25016   2
   0  17  22 1.18396 1.13101   3
   0 -17 -22-0.90275 1.47865  13
   0  17  22 0.24411 1.36102   7
   0  17  22 0.77388 1.22229  11
   0 -17 -22-0.28811 1.24636  10
   0 -17 -22-0.96975 1.11996  12
   0 -17 -22 0.13809 1.52414   9
   0  17  22 0.21936 1.23483   2
   0 -17 -23-0.26051 1.29105   4
   0 -17 -23 3.28359 1.55549  13
   0  17  23 1.69475 1.43480   7
   0 -17 -23 1.87719 1.19177  12
   0 -17 -23 1.33775 1.27374  10
   0  17  23 2.21883 1.26814  11
   0 -17 -23 0.96422 1.57843   9
   0  17  23 3.05417 1.26138   2
   0 -17 -24 0.24022 1.28789   4
   0 -17 -24 2.17635 1.58126  13
   0  17  24 0.84169 1.45974   7
   0 -17 -24-0.27090 1.19166  12
   0 -17 -24 0.19857 1.35554  10
   0  17  24 1.88151 1.30777  11
   0 -17 -24-0.25857 1.56777   9
   0  17  24 2.22217 1.24366   2
   0 -17 -25 1.56163 1.33787   4
   0 -17 -25 1.91707 1.61732  13
   0  17  25 4.46857 1.53461   7
   0 -17 -25 3.78403 1.40466  10
   0 -17 -25 3.21446 1.23273  12
   0  17  25 1.48417 1.35351  11
   0 -17 -25 1.14606 1.62034   9
   0  17  25 2.47062 1.24207   2
   0 -17 -26-0.78789 1.39461   4
   0 -17 -26 2.09308 1.69093  13
   0  17  26 2.17446 1.42318  11
   0 -17 -26-0.26694 1.25168  12
   0  17  26 0.50395 1.24747   2
   0 -17 -26 1.65918 1.67044   9
   0  17  26-0.34220 1.55696   7
   0 -17 -27-0.32762 1.32648  12
   0  17  27 0.51538 1.44717  11
   0  17  27-0.34954 1.20756   2
   0 -17 -27 1.27206 1.41583   4
   0  17  28-0.68418 1.49125  11
   0 -17 -28-0.65507 1.34172  12
   0  17  28 1.12319 1.17984   2
   0 -17 -28 0.98060 1.43297   4
   0  17  29-2.35142 1.56987  11
   0 -17 -29-2.12089 1.41552  12
   0  17  29 1.61513 1.13969   2
   0  17  30-2.73451 1.65389  11
   0 -17 -30 0.64927 1.43030  12
   0  17  30 0.07548 1.11932   2
   0 -17 -31-1.08340 1.51124  12
   0 -17 -32-0.48573 1.55070  12
   0 -17 -34 3.81503 1.67703  12
   0 -17 -35 0.91243 1.67450  12
   0  18 -27 1.46174 0.82181   9
   0  18 -27 3.08514 1.30323   2
   0  18 -26 0.98826 0.80414   9
   0  18 -26 0.04934 1.35499   5
   0  18 -26 2.27132 1.29445   2
   0 -18  25 2.48672 1.55548   8
   0  18 -25 1.17347 0.88045   9
   0  18 -25 1.33309 1.61912   4
   0  18 -25 0.89082 1.34732   2
   0 -18  24-1.64087 1.54439   8
   0  18 -24 0.13307 0.79308   9
   0  18 -24 1.30326 1.30611   5
   0  18 -24-0.92470 1.61542   4
   0  18 -24 0.95090 1.32477   2
   0 -18  23-2.98379 1.52751   8
   0  18 -23-0.04112 0.78800   9
   0  18 -23 0.68355 1.53363   4
   0  18 -23 0.18087 1.23924   5
   0  18 -23-0.34261 1.31190   2
   0 -18  22-1.28977 1.41588   8
   0  18 -22-0.02064 0.77924   9
   0  18 -22-0.48935 1.42364   4
   0  18 -22 0.72739 1.19163   5
   0  18 -22-0.90033 1.29301   2
   0 -18  21 2.22525 1.44861   8
   0  18 -21-0.02077 0.79378   9
   0  18 -21 0.78128 1.43553   4
   0  18 -21 1.56949 1.20948   5
   0  18 -21 0.81401 1.33255   2
   0 -18  20 1.74520 1.37463   8
   0  18 -20-0.20903 0.80140   9
   0  18 -20 0.71595 1.17140   5
   0  18 -20 1.55502 1.39704   4
   0  18 -20 0.67748 1.33019   2
   0 -18  19 6.45940 1.42025   8
   0  18 -19 6.98275 1.38757   2
   0  18 -19 2.38706 1.22135   5
   0  18 -19 5.47245 1.44498   4
   0  18 -19 5.18091 0.83442   9
   0  18 -18 3.30816 1.33841   2
   0 -18  18 2.96027 1.37319   8
   0  18 -18 2.65882 0.79817   9
   0  18 -18 3.82058 1.40846   4
   0  18 -18 2.39254 1.15490   5
   0  18 -17-0.49119 1.11927   5
   0  18 -17 2.57348 1.33005   8
   0  18 -17 0.70171 1.27823   2
   0  18 -17-0.68441 0.77782   9
   0 -18  17-0.99188 1.31248   8
   0  18 -17-0.76207 1.27053   4
   0  18 -16 0.73433 1.13645   5
   0  18 -16 1.63939 1.31844   8
   0  18 -16 1.09548 1.31813   2
   0 -18  16 1.13094 1.20301   8
   0  18 -16 0.85648 0.78070   9
   0  18 -16 3.33465 1.33383   4
   0  18 -15 0.43596 1.27237   4
   0  18 -15 1.47406 1.20063   6
   0  18 -15 2.92541 1.09714   5
   0 -18  15 2.84041 1.23657  15
   0  18 -15 1.23045 1.28255   2
   0  18 -15 1.13500 0.77877   9
   0 -18  15 0.75901 1.25778   8
   0  18 -15 1.87371 1.30244   8
   0  18 -14 1.87401 1.20625   4
   0 -18  14 2.79749 1.16411  15
   0  18 -14 2.30732 0.78667   9
   0 -18  14 1.86368 1.17655   8
   0  18 -14 3.38122 1.24386   8
   0  18 -14 3.84277 1.16752   6
   0  18 -13 4.72002 1.22938   4
   0 -18  13 4.64875 1.14458  15
   0  18 -13 5.50093 0.79931   9
   0 -18  13 2.76012 1.12619   8
   0  18 -13 8.73028 1.25805   8
   0  18 -13 5.00453 1.17239   6
   0  18 -12-0.27187 1.12964   4
   0  18 -12-0.28263 1.11111   6
   0 -18  12 0.34102 0.98429  15
   0  18 -12 0.88912 0.78842   9
   0 -18  12-1.57803 1.10346   8
   0  18 -12-1.72485 1.15727   8
   0  18 -11 0.21302 1.07720   4
   0  18 -11-0.96573 1.08837   6
   0 -18  11 2.37462 0.98441  15
   0 -18  11 0.97421 1.14255   1
   0 -18  11 0.56950 1.05131   8
   0  18 -11 0.68131 0.75715   9
   0  18 -11 1.06580 0.95761  10
   0  18 -11 0.58858 1.12979   8
   0  18 -10 10.0021 1.24194   4
   0  18 -10 8.31780 1.17981   6
   0 -18  10 8.64406 1.04222  15
   0 -18  10 9.74588 1.26429   1
   0 -18  10 9.97606 1.19201   8
   0  18 -10 8.93478 0.88201   9
   0  18 -10 8.00665 1.05164  10
   0  18 -10 10.0426 1.23084   8
   0  18  -9 2.43042 1.07459   4
   0 -18   9 0.28146 0.88757  15
   0  18  -9-0.10454 1.03339   6
   0 -18   9 0.14292 1.10872   1
   0  18  -9-0.53773 0.90050  10
   0 -18   9-0.13652 0.99399   8
   0  18  -9-0.64499 0.78625   9
   0  18  -9-0.93044 1.11783   8
   0  18  -8 0.77778 1.08429   4
   0 -18   8-0.61943 0.81783  15
   0  18  -8-1.36349 1.02567   6
   0 -18   8 0.78500 1.06433   1
   0  18  -8-0.21806 0.49037  13
   0 -18   8 0.15620 1.00989   8
   0  18  -8-0.07989 0.79401   9
   0  18  -8-0.35920 0.91458  10
   0  18  -8-0.40137 1.05349   8
   0  18  -7 5.78433 1.13742   4
   0 -18   7 6.29993 1.18330   1
   0 -18   7 5.89744 0.83634  15
   0  18  -7 4.47181 1.10806   6
   0  18  -7 5.17524 0.61751  13
   0  18  -7 4.45395 0.91938  10
   0  18  -7 3.69708 0.88557   9
   0 -18   7 6.49464 1.12925   8
   0  18  -7 5.43245 1.16507   8
   0  18  -6 0.41361 1.07753   4
   0 -18   6-0.21933 0.75689  15
   0  18  -6 0.74519 0.60779  13
   0  18  -6 1.21153 1.06779   8
   0  18  -6-0.62968 1.07104   6
   0  18  -6 0.32040 0.84084  10
   0  18  -6 0.78134 0.85847   9
   0 -18   6-1.30236 1.03926   8
   0 -18   6-0.16687 1.11702   1
   0 -18   5 13.9330 1.32771   1
   0  18  -5 8.51035 0.79000  13
   0  18  -5 9.45827 1.19149   8
   0  18  -5 10.5526 1.21138   6
   0  18  -5 9.97175 0.98353  10
   0  18  -5 9.65899 1.22382   4
   0 -18   4 6.26670 1.18932   1
   0  18  -4 5.41282 0.75305  13
   0  18  -4 4.91065 1.11731   8
   0  18  -4 7.57679 1.13929   6
   0  18  -4 5.53706 0.95644  10
   0  18  -4 4.90622 1.14366   4
   0 -18   3 2.00826 1.11952   1
   0  18  -3 0.18968 1.08239   8
   0 -18   3 1.03490 0.69803  13
   0  18  -3 0.57082 0.69735  13
   0  18  -3 1.69669 1.02900   6
   0  18  -3 1.13520 0.85545  10
   0  18  -3 0.57991 1.03480   4
   0  18  -2 4.99756 1.11963   8
   0  18  -2 4.60229 0.77223  13
   0 -18   2 3.93409 0.80276  13
   0  18  -2 5.07437 1.09159   6
   0  18  -2 4.36285 0.86065  10
   0  18  -2 5.01109 1.10671   4
   0 -18   2 7.26642 1.19374   1
   0  18  -1 33.4066 1.69968   4
   0  18  -1 32.4288 1.42602  13
   0  18  -1 33.7297 1.68095   6
   0  18  -1 29.1955 1.48716  10
   0  18  -1 31.7462 1.67546   8
   0 -18   1 32.5804 1.71969   1
   0  18   0 3.58578 1.07992   8
   0  18   0 3.22240 0.78406  13
   0  18   0 2.89783 1.12491   6
   0  18   0 2.15190 0.82885  10
   0  18   0 3.32001 1.02552  12
   0  18   0 3.19501 1.06353   4
   0 -18   0 5.04505 1.19759   1
   0  18   1 11.3183 1.21737   4
   0  18   1 9.77893 0.96644  13
   0  18   1 13.2294 1.24608   6
   0  18   1 9.40473 1.01419  10
   0  18   1 9.88470 1.12776  12
   0  18   1 12.6600 1.25723   8
   0 -18  -1 12.2008 1.31493   1
   0  18   2 15.4214 1.28623   4
   0  18   2 15.0333 1.12156  10
   0  18   2 15.5840 1.21329  12
   0  18   2 18.3572 1.12792  13
   0  18   2 17.6023 1.35354   8
   0 -18  -2 19.3453 1.45997   1
   0 -18  -3 2.02613 1.02590   4
   0  18   3 1.82915 1.02839   4
   0  18   3 1.08210 0.91516  12
   0  18   3 0.27966 0.76754  10
   0  18   3 1.06011 1.06561   8
   0 -18  -3 1.59804 1.00358   9
   0 -18  -3 2.01325 1.20411   1
   0 -18  -4 4.45930 1.09898   4
   0  18   4 2.72431 1.03960   4
   0 -18  -4 3.89387 1.00567  13
   0  18   4 3.87269 0.95254  12
   0  18   4 3.30048 1.09998   8
   0 -18  -4 5.04594 1.01883   9
   0 -18  -4 4.94362 1.16499   1
   0 -18  -5 3.09178 1.03733  13
   0 -18  -5 3.44496 1.05711   4
   0  18   5 5.21889 1.06814   4
   0  18   5 4.44407 1.13293   7
   0 -18  -5 3.03275 1.01540   9
   0  18   5 2.23062 1.11800   8
   0 -18  -5 5.93656 1.18022   1
   0 -18  -6 0.21504 1.00726  13
   0 -18  -6 1.43056 1.02104   4
   0  18   6 1.32606 0.99893   4
   0  18   6 0.98224 1.11579   7
   0  18   6-0.19510 1.07046   8
   0 -18  -6 0.91982 1.03324   9
   0 -18  -6 0.62745 0.80793  10
   0 -18  -6 2.27601 1.13491   1
   0 -18  -7 11.3918 1.21854  13
   0 -18  -7 11.7884 1.22042   4
   0  18   7 11.7142 1.16744   4
   0  18   7 13.4970 1.28426   7
   0  18   7 12.6545 1.22698   8
   0 -18  -7 10.9216 1.03285  10
   0 -18  -7 14.8112 1.23925   9
   0 -18  -7 13.6344 1.28995   1
   0 -18  -8 2.27222 1.10765  13
   0 -18  -8 2.08511 1.06681   4
   0  18   8 2.93593 1.10922   7
   0 -18  -8 1.45965 1.05691   9
   0  18   8 1.59621 1.12143   8
   0 -18  -8 1.66710 0.89306  10
   0 -18  -8 3.60820 1.18937   1
   0  18   9 0.75998 1.05911  13
   0 -18  -9 0.26504 1.05835  13
   0  18   9 2.18618 0.61346  14
   0 -18  -9 1.39764 1.03526   4
   0  18   9 2.15549 1.07742   7
   0 -18  -9 0.48174 1.09411   9
   0 -18  -9 0.35552 0.89279  10
   0  18   9 1.01642 1.10206   8
   0 -18  -9 1.58422 1.08418   1
   0  18  10 0.03227 0.55458  14
   0  18  10 0.44133 1.12082  13
   0 -18 -10 0.11490 1.12626  13
   0 -18 -10-0.35740 1.10692   9
   0 -18 -10 1.02551 0.86048  10
   0  18  10-0.64386 1.05119   8
   0 -18 -10 0.12030 1.08096   1
   0  18  10 0.53502 1.14124   7
   0  18  11 2.14668 1.13689  13
   0 -18 -11 0.83505 1.14477  13
   0  18  11 0.16395 1.06501   8
   0 -18 -11 1.46180 1.12616   9
   0 -18 -11 2.08228 0.91003  10
   0 -18 -11 2.25918 1.12307   1
   0  18  11 1.43247 1.12315   7
   0  18  12 0.12515 1.22882  13
   0 -18 -12-0.81686 1.17054  13
   0 -18 -12 0.53874 0.95917  10
   0 -18 -12 0.79734 1.19791   9
   0 -18 -12-0.26453 1.14691   1
   0  18  12-0.14668 1.15769   7
   0  18  13 1.85631 1.20006   7
   0 -18 -13 0.61550 1.00118  10
   0 -18 -13-1.33424 1.24847   9
   0  18  13-0.59735 1.29028  13
   0 -18 -13 0.66730 1.24065  13
   0  18  14 17.4469 1.59820  13
   0 -18 -14 18.8303 1.57032  13
   0  18  14 16.4142 1.50790   7
   0 -18 -14 16.1360 1.32060  10
   0 -18 -14 19.8431 1.52803   9
   0  18  14 18.1726 1.34145   3
   0 -18 -15 3.56564 1.20213   4
   0  18  15 4.78948 1.31145   7
   0  18  15 4.18494 1.37730  13
   0 -18 -15 3.19549 1.32491  13
   0 -18 -15 3.37685 1.08818  10
   0 -18 -15 5.27261 1.32864   9
   0  18  15 3.57128 1.09834   3
   0 -18 -16 10.4990 1.29982   4
   0 -18 -16 8.75554 1.48166  13
   0  18  16 10.7640 1.50808  13
   0  18  16 8.98062 1.42039   7
   0 -18 -16 8.93356 1.44116   9
   0 -18 -16 3.69455 1.18368  10
   0  18  16 9.20416 1.15447   3
   0 -18 -17 1.10673 1.20041   4
   0  18  17-1.16855 1.46467  13
   0 -18 -17 1.68233 1.40174  13
   0  18  17 0.35956 1.32099   7
   0 -18 -17 0.32813 0.96688  12
   0 -18 -17-0.60692 1.18214  10
   0 -18 -17 1.18682 1.39551   9
   0  18  17-0.43640 1.05116   3
   0  18  17-1.61587 1.28919   2
   0 -18 -18 3.01672 1.18862   4
   0  18  18 4.24991 1.49216  13
   0 -18 -18 4.24416 1.47624  13
   0  18  18 3.95558 1.35100   7
   0 -18 -18 5.03054 1.08439  12
   0 -18 -18 2.48337 1.18402  10
   0  18  18 5.04776 1.11982  11
   0 -18 -18 3.58797 1.44267   9
   0  18  18 5.57432 1.14127   3
   0  18  18 4.12583 1.29876   2
   0 -18 -19-0.32584 1.22976   4
   0 -18 -19-1.26310 1.45024  13
   0  18  19-0.17580 1.32121   7
   0  18  19 0.23585 1.12478  11
   0 -18 -19 0.29224 1.05162  12
   0 -18 -19-1.27779 1.20322  10
   0 -18 -19 3.87071 1.50917   9
   0  18  19-1.26571 1.10946   3
   0  18  19 1.07496 1.30977   2
   0 -18 -20 0.58692 1.46603  13
   0  18  20 0.51258 1.33669   7
   0 -18 -20 1.23157 1.08931  12
   0  18  20 2.43110 1.15882  11
   0 -18 -20 1.24996 1.21034  10
   0 -18 -20 2.45525 1.49596   9
   0  18  20 0.69239 1.32350   2
   0  18  20 1.93632 1.11468   3
   0  18  21 1.52593 1.14457   3
   0 -18 -21 3.57255 1.56766  13
   0  18  21 2.85593 1.45305   7
   0  18  21 2.03930 1.19332  11
   0 -18 -21-0.62347 1.23460  10
   0 -18 -21 1.11322 1.11854  12
   0 -18 -21 2.46896 1.53929   9
   0  18  21 2.54880 1.29192   2
   0  18  22 3.02368 1.18538   3
   0 -18 -22 2.35719 1.31399   4
   0 -18 -22 4.14460 1.59697  13
   0  18  22 3.60495 1.46258   7
   0 -18 -22 4.30939 1.17663  12
   0 -18 -22 3.61220 1.30432  10
   0  18  22 2.14299 1.21259  11
   0 -18 -22 4.63750 1.63353   9
   0  18  22 5.65952 1.38128   2
   0 -18 -23 1.23244 1.33441   4
   0 -18 -23 1.11549 1.64211  13
   0  18  23 4.00475 1.52861   7
   0 -18 -23 2.30028 1.21094  12
   0  18  23 2.32539 1.28415  11
   0 -18 -23 2.40775 1.34271  10
   0 -18 -23 4.64118 1.65517   9
   0  18  23 3.11136 1.33548   2
   0 -18 -24 0.19583 1.33876   4
   0 -18 -24 1.55983 1.66270  13
   0  18  24-0.84547 1.55911   7
   0 -18 -24 1.47872 1.20487  12
   0 -18 -24 0.96034 1.36424  10
   0  18  24 2.86323 1.32914  11
   0 -18 -24 3.07016 1.68328   9
   0  18  24 1.72684 1.32386   2
   0 -18 -25 0.97291 1.38672   4
   0 -18 -25 1.80270 1.70941  13
   0 -18 -25-0.14326 1.26352  12
   0  18  25 3.71503 1.42661  11
   0  18  25 2.07606 1.33494   2
   0 -18 -25 4.56119 1.75632   9
   0  18  25 3.40625 1.63060   7
   0 -18 -26-1.01378 1.29802  12
   0  18  26 0.50640 1.43218  11
   0 -18 -26-2.14149 1.46561   4
   0  18  26-1.50338 1.31627   2
   0  18  27 4.82410 1.52848  11
   0 -18 -27 2.48086 1.34425  12
   0 -18 -27 1.44240 1.47287   4
   0  18  27 3.35236 1.31231   2
   0  18  28 0.24278 1.50359  11
   0 -18 -28-1.24155 1.41242  12
   0  18  29 0.18922 1.58731  11
   0 -18 -29-1.03398 1.41672  12
   0  18  29 1.49473 1.22839   2
   0  18  30-0.85229 1.63342  11
   0 -18 -30-2.50827 1.46013  12
   0  18  30-0.28992 1.17184   2
   0 -18 -31 0.17579 1.50630  12
   0 -18 -33 1.16237 1.61874  12
   0 -18 -34 0.84511 1.65481  12
   0  19 -28 1.72239 1.36592   2
   0  19 -27-1.13847 1.34970   2
   0  19 -26 2.15117 1.38852   2
   0  19 -25 1.02611 0.78658   9
   0  19 -25 2.38279 1.38705   2
   0  19 -25 1.36714 1.35974   5
   0  19 -24 0.40972 0.79155   9
   0  19 -24-1.95505 1.38765   2
   0  19 -24-0.67567 1.31995   5
   0  19 -23 3.49732 1.40681   2
   0 -19  23 1.99614 1.51363   8
   0  19 -23 0.73840 0.78793   9
   0  19 -23-0.60414 1.54809   4
   0  19 -23 0.72970 1.28843   5
   0  19 -22-2.86025 1.39019   2
   0 -19  22 2.34112 1.46890   8
   0  19 -22 0.18339 0.78937   9
   0  19 -22-0.14696 1.48451   4
   0  19 -22-0.87426 1.23193   5
   0 -19  21-1.22451 1.49939   8
   0  19 -21-0.29025 0.79389   9
   0  19 -21 0.92923 1.44765   4
   0  19 -21 0.40453 1.22435   5
   0  19 -21 1.54912 1.41750   2
   0 -19  20 16.7598 1.66699   8
   0  19 -20 10.8913 0.99446   9
   0  19 -20 16.6966 1.71328   4
   0  19 -20 17.8118 1.46707   5
   0  19 -20 16.7539 1.60578   2
   0 -19  19-0.18369 1.38897   8
   0  19 -19-0.35326 0.80249   9
   0  19 -19-0.64337 1.43712   4
   0  19 -19 0.30200 1.22734   5
   0  19 -19 2.09169 1.40322   2
   0 -19  18 1.04030 1.35405  15
   0  19 -18-2.42145 1.37912   2
   0  19 -18-2.08283 0.80990   9
   0 -19  18 1.88480 1.36308   8
   0  19 -18-0.50659 1.17570   5
   0  19 -18-1.02547 1.38867   4
   0  19 -17-1.09727 1.17089   5
   0 -19  17-0.53350 1.28532  15
   0 -19  17-1.77389 1.34198   8
   0  19 -17-0.07782 0.80059   9
   0  19 -17-2.19608 1.38364   4
   0  19 -16 6.52356 1.20342   5
   0 -19  16 3.57507 1.29560  15
   0  19 -16 4.64660 1.42377   2
   0  19 -16 3.96946 0.84475   9
   0 -19  16 4.08205 1.33874   8
   0  19 -16 4.95371 1.43378   4
   0  19 -15 4.04162 1.33149   4
   0  19 -15 1.20682 1.28746   6
   0 -19  15-0.11472 1.22337  15
   0  19 -15 1.12560 1.37549   2
   0  19 -15 1.05047 0.82686   9
   0 -19  15 0.02760 1.28397   8
   0  19 -15 3.55528 1.37361   8
   0  19 -14 1.66137 1.31710   4
   0  19 -14 3.47398 1.30805   6
   0 -19  14 2.43877 1.20737  15
   0  19 -14 5.70288 1.41110   2
   0  19 -14 2.25124 0.86454   9
   0 -19  14 1.56262 1.27170   8
   0  19 -14 3.49784 1.34047   8
   0  19 -13-0.02958 1.27536   4
   0 -19  13 0.02062 1.12962  15
   0 -19  13-0.21039 1.23322   8
   0  19 -13 0.25819 0.83056   9
   0  19 -13-2.12589 1.28746   8
   0  19 -13-1.55065 1.24709   6
   0  19 -12-0.05785 1.24424   4
   0 -19  12-0.81782 1.08829  15
   0  19 -12 0.12840 1.01152  10
   0 -19  12-2.52160 1.22058   8
   0  19 -12-1.88507 1.25906   8
   0  19 -12 0.41747 1.18990   6
   0  19 -11 5.58062 1.28624   4
   0  19 -11 5.86677 1.20169   6
   0 -19  11 5.43126 1.08418  15
   0  19 -11 4.42036 1.04560  10
   0 -19  11 6.35042 1.26281   8
   0  19 -11 6.45576 0.91084   9
   0  19 -11 5.33195 1.28887   8
   0  19 -10 17.8362 1.52967   4
   0 -19  10 15.2978 1.20860  15
   0 -19  10 21.2714 1.52065   1
   0  19 -10 16.9520 1.28330  10
   0  19 -10 18.7926 1.14092   9
   0 -19  10 17.5171 1.42890   8
   0  19 -10 18.2555 1.46175   8
   0  19  -9 3.37921 1.21634   4
   0  19  -9 2.21433 1.16304   6
   0 -19   9 2.31493 0.95052  15
   0 -19   9 2.69813 1.19739   1
   0  19  -9 2.59061 0.89565   9
   0 -19   9 1.54817 1.13455   8
   0  19  -9 2.73105 1.00169  10
   0  19  -9 3.62887 1.22853   8
   0  19  -8 15.9235 1.43290   4
   0 -19   8 12.5494 1.09353  15
   0  19  -8 16.6095 1.36011   6
   0 -19   8 15.8870 1.39700   1
   0  19  -8 13.9473 1.17941  10
   0  19  -8 14.2043 1.10937   9
   0 -19   8 16.1985 1.35905   8
   0  19  -8 15.8742 1.37565   8
   0  19  -7 2.11438 1.16306   4
   0 -19   7 0.60926 0.78575  15
   0  19  -7 1.75647 1.12342   6
   0  19  -7 1.49800 1.12650   8
   0  19  -7 1.57069 0.59760  13
   0  19  -7 1.88495 0.94273  10
   0 -19   7 2.25964 1.07792   8
   0  19  -7 0.90228 0.87929   9
   0 -19   7 3.99982 1.21025   1
   0 -19   6-0.55988 1.15388   1
   0  19  -6-1.13389 1.13680   8
   0  19  -6 0.52327 1.05005   6
   0  19  -6 0.26398 0.61801  13
   0 -19   6-2.03934 1.08548   8
   0  19  -6-1.23126 0.92150  10
   0  19  -6-0.54399 1.14189   4
   0 -19   5 0.91936 1.16119   1
   0  19  -5 0.61577 0.65893  13
   0  19  -5 0.09175 1.12327   8
   0  19  -5-0.43275 1.05119   6
   0  19  -5-1.86520 0.93392  10
   0  19  -5 0.66277 1.11765   4
   0  19  -4 3.93716 1.14838   8
   0  19  -4 5.17058 0.74437  13
   0  19  -4 3.42837 1.14359   6
   0 -19   4 4.10875 1.20228   1
   0  19  -4 2.91639 1.16860   4
   0  19  -3-1.62684 1.12137   8
   0 -19   3 2.72616 0.77132  13
   0  19  -3 0.67428 0.73331  13
   0  19  -3 0.17305 1.06389   6
   0  19  -3 1.00427 1.06185  12
   0 -19   3 1.09686 1.16965   1
   0  19  -3-1.01802 1.14146   4
   0  19  -2 1.54671 1.10936   8
   0 -19   2 2.23013 0.79091  13
   0  19  -2 3.27373 0.78567  13
   0  19  -2 3.36111 1.16308   6
   0  19  -2 0.41284 1.04415  12
   0 -19   2 4.05488 1.20195   1
   0  19  -2 0.68505 1.10041   4
   0  19  -1 8.02051 1.25059   8
   0  19  -1 8.82491 0.87716  13
   0 -19   1 7.61987 0.96380  13
   0  19  -1 11.4425 1.21815   6
   0  19  -1 7.89007 0.96444  10
   0  19  -1 10.5061 1.16018  12
   0 -19   1 8.97699 1.31509   1
   0  19  -1 9.52899 1.24897   4
   0  19   0 5.54102 1.12408   8
   0  19   0 5.96730 0.85285  13
   0 -19   0 6.57869 0.94080  13
   0  19   0 6.48175 1.16327   6
   0  19   0 5.71563 0.91772  10
   0 -19   0 6.07130 1.22956   1
   0  19   0 6.29050 1.15351   4
   0  19   1 11.1843 1.23277   8
   0  19   1 12.5587 0.97609  13
   0  19   1 12.2628 1.25312   6
   0  19   1 10.7047 1.16923  12
   0  19   1 8.75259 0.97635  10
   0  19   1 9.49627 1.23269   4
   0 -19  -1 11.5875 1.33510   1
   0  19   2 7.58348 1.16611   4
   0  19   2 7.79943 0.93516  13
   0  19   2 7.09130 1.04392  12
   0  19   2 5.99648 0.92321  10
   0  19   2 7.43032 1.22476   6
   0  19   2 8.43259 1.22135   8
   0 -19  -2 7.35635 1.24097   1
   0  19   3 3.70540 1.10281   4
   0  19   3 1.68735 0.82070  10
   0  19   3 1.51497 0.96137  12
   0  19   3 2.77461 1.16506   8
   0 -19  -3 1.78984 1.18307   1
   0  19   4 1.52861 1.09110   4
   0 -19  -4-0.22537 1.08772   4
   0  19   4 1.67285 0.89113  13
   0  19   4 2.07764 0.95589  12
   0  19   4 1.98750 0.81909  10
   0  19   4 1.32712 1.12783   8
   0 -19  -4 0.70657 1.02820   9
   0 -19  -4 1.74091 1.17503   1
   0 -19  -5 4.40926 1.12344   4
   0  19   5 2.56488 1.06592   4
   0  19   5 1.54569 0.93564  13
   0  19   5 2.46046 1.14442   7
   0  19   5 2.54089 0.84159  10
   0  19   5 1.03528 1.16086   8
   0 -19  -5 2.70694 1.07356   9
   0 -19  -5 1.97429 1.17290   1
   0 -19  -6 7.11125 1.17229  13
   0 -19  -6 7.84404 1.16892   4
   0  19   6 7.10302 1.13206   4
   0  19   6 7.67096 1.22070   7
   0  19   6 7.16899 1.22451   8
   0 -19  -6 6.51987 1.16050   9
   0 -19  -6 8.72009 1.26286   1
   0 -19  -7 1.67696 1.08549  13
   0 -19  -7 1.35357 1.08021   4
   0  19   7-0.34812 1.15256   7
   0  19   7 0.93885 1.15256   8
   0 -19  -7 2.34979 1.08945   9
   0 -19  -7 0.96413 0.88336  10
   0 -19  -7 1.38354 1.19338   1
   0 -19  -8 0.96161 1.10573  13
   0 -19  -8-0.74842 1.07832   4
   0  19   8 1.86803 1.13107   7
   0  19   8-0.28468 1.12700   8
   0 -19  -8-1.04709 1.08032   9
   0 -19  -8 1.38930 0.88673  10
   0 -19  -8 2.46478 1.17509   1
   0  19   9 2.24062 1.24046   7
   0 -19  -9 3.84640 1.20580   1
   0  19   9 4.51876 1.19573   8
   0 -19  -9 2.28292 0.93616  10
   0 -19  -9 5.03640 1.18809   9
   0 -19  -9 2.55458 1.15777  13
   0  19   9 3.17651 0.69406  14
   0 -19 -10-0.57864 1.18355  13
   0  19  10 0.19261 0.59775  14
   0  19  10-1.65291 1.21033   7
   0 -19 -10 0.07322 0.92682  10
   0 -19 -10-0.57442 1.16123   9
   0  19  10-0.68595 1.13076   8
   0 -19 -10 0.53977 1.16735   1
   0 -19 -11 10.9049 1.36266  13
   0  19  11 9.58801 0.63405  14
   0  19  11 8.92682 1.32681   7
   0 -19 -11 8.65657 1.12361  10
   0  19  11 13.1642 1.38903   8
   0 -19 -11 10.1930 1.32037   9
   0 -19 -11 13.7078 1.40218   1
   0  19  12 0.22869 1.22839   8
   0 -19 -12 0.46575 1.01622  10
   0 -19 -12 1.52959 1.24178   9
   0  19  12 3.62066 1.28564   7
   0  19  12 1.81449 1.29370  13
   0 -19 -12-0.10380 1.24778  13
   0  19  13 6.04311 1.32944   7
   0  19  13 5.32085 1.40389  13
   0 -19 -13 5.21568 1.34329  13
   0 -19 -13 4.83704 1.10338  10
   0 -19 -13 5.54570 1.33644   9
   0  19  13 6.28134 1.38506   2
   0  19  14-0.73190 1.28498   7
   0 -19 -14 0.36191 1.31663  13
   0  19  14 0.14133 1.38538  13
   0 -19 -14 0.72714 1.04471  10
   0 -19 -14 2.22481 1.30388   9
   0 -19 -14 1.84069 1.18106   4
   0 -19 -15 2.31306 1.22030   4
   0  19  15 1.44695 1.34079   7
   0 -19 -15 2.36272 1.37216  13
   0  19  15-0.17561 1.43392  13
   0 -19 -15 2.12577 1.33446   9
   0 -19 -15 0.27938 1.11882  10
   0  19  15 2.01626 1.09096   3
   0 -19 -16 0.37524 1.19630   4
   0  19  16-0.75747 1.49844  13
   0 -19 -16 0.68563 1.37243  13
   0  19  16 1.41955 1.29319   7
   0 -19 -16 0.03094 1.43153   9
   0 -19 -16-0.13383 1.12804  10
   0  19  16 1.81407 1.13352   3
   0 -19 -17 18.0612 1.59346   4
   0  19  17 20.6308 1.80549  13
   0 -19 -17 18.5284 1.73895  13
   0  19  17 17.1298 1.66390   7
   0 -19 -17 19.2889 1.49191  10
   0 -19 -17 20.7122 1.77879   9
   0  19  17 21.4396 1.65865   2
   0  19  17 20.1644 1.44469   3
   0 -19 -18 0.38802 1.29683   4
   0 -19 -18-0.60558 1.46062  13
   0  19  18 0.53799 1.38257   7
   0  19  18-0.36183 1.10414  11
   0 -19 -18-0.02414 1.19296  10
   0 -19 -18-0.56151 1.41932   9
   0  19  18 0.88572 1.10110   3
   0  19  18 1.43486 1.37447   2
   0 -19 -19 1.58007 1.29510   4
   0 -19 -19-0.32942 1.50475  13
   0  19  19 0.43034 1.40070   7
   0  19  19 0.95010 1.14817  11
   0 -19 -19-0.49785 1.10780  12
   0 -19 -19 2.48677 1.46628   9
   0  19  19 1.95116 1.37097   2
   0  19  19 2.26073 1.13644   3
   0 -19 -20-1.34277 1.31442   4
   0 -19 -20-1.73452 1.54850  13
   0  19  20 1.36064 1.46392   7
   0  19  20 0.18377 1.22474  11
   0 -19 -20-2.02398 1.11655  12
   0 -19 -20-0.98403 1.27689  10
   0 -19 -20-1.68943 1.57348   9
   0  19  20 0.36698 1.18783   3
   0  19  20-0.76875 1.36323   2
   0 -19 -21 1.67441 1.34094   4
   0 -19 -21 1.19453 1.58973  13
   0  19  21 2.04728 1.50852   7
   0 -19 -21 2.56404 1.15723  12
   0  19  21 2.19264 1.24172  11
   0 -19 -21 1.50512 1.25719  10
   0 -19 -21 5.29739 1.63067   9
   0  19  21 0.30679 1.37837   2
   0  19  21 0.30205 1.18446   3
   0  19  22-0.78010 1.21545   3
   0 -19 -22-0.84051 1.37256   4
   0 -19 -22 1.37886 1.63957  13
   0  19  22 1.33742 1.53114   7
   0  19  22 2.00322 1.28480  11
   0 -19 -22 0.57020 1.15504  12
   0 -19 -22 0.27889 1.31523  10
   0 -19 -22-0.56224 1.62612   9
   0  19  22 0.99402 1.41040   2
   0  19  23 1.80726 1.23068   3
   0 -19 -23 0.42993 1.39228   4
   0 -19 -23-1.79850 1.70467  13
   0  19  23-1.26883 1.57306   7
   0  19  23-1.23121 1.33884  11
   0 -19 -23-0.52111 1.33503  10
   0 -19 -23 1.06847 1.18569  12
   0 -19 -23-0.69692 1.69629   9
   0  19  23-0.33005 1.40737   2
   0 -19 -24 1.52488 1.43005   4
   0 -19 -24 1.58696 1.69892  13
   0 -19 -24-1.62315 1.40631  10
   0 -19 -24 1.46613 1.21900  12
   0  19  24-0.37339 1.36578  11
   0  19  24-0.65409 1.37769   2
   0 -19 -24 0.47989 1.72330   9
   0  19  24 0.14118 1.60597   7
   0 -19 -25 3.41849 1.47527   4
   0 -19 -25 1.63261 1.27832  12
   0  19  25 0.22204 1.42697  11
   0  19  25-0.79662 1.41958   2
   0 -19 -26 4.84854 1.52817   4
   0 -19 -26 1.28050 1.31829  12
   0  19  26 4.23505 1.49411  11
   0  19  26 1.10766 1.41101   2
   0  19  27 0.71675 1.52430  11
   0 -19 -27-0.93404 1.37144  12
   0  19  27 1.52391 1.39923   2
   0  19  28 2.69657 1.58824  11
   0 -19 -28 0.18776 1.40198  12
   0  19  28 0.30923 1.34941   2
   0  19  29 0.54665 1.60920  11
   0 -19 -29-1.35744 1.45583  12
   0  19  29 1.06785 1.30059   2
   0 -19 -30-0.74404 1.50021  12
   0 -19 -31 0.59165 1.50638  12
   0 -19 -32 4.12195 1.55361  12
   0  20 -27-0.35139 1.44939   2
   0 -20  26-3.45896 1.86712  15
   0  20 -26-0.30598 1.45176   2
   0 -20  25-1.04415 1.73538  15
   0  20 -25 1.99651 1.46275   2
   0 -20  24-0.50059 1.73493  15
   0  20 -24 0.74667 0.76494   9
   0  20 -24-0.02509 1.35648   5
   0  20 -24-0.49970 1.44743   2
   0 -20  23 2.43244 1.67097  15
   0  20 -23 1.41653 0.77823   9
   0  20 -23-1.32376 1.36587   5
   0  20 -23 2.48942 1.46282   2
   0 -20  22 3.83893 1.65243  15
   0 -20  22 3.45351 1.57131   8
   0  20 -22 2.03234 0.80515   9
   0  20 -22 0.19325 1.61769   4
   0  20 -22 4.31833 1.46983   2
   0 -20  21 6.59075 1.64462  15
   0  20 -21 4.95340 0.85524   9
   0 -20  21 6.57529 1.65684   8
   0  20 -21 7.59905 1.36960   5
   0  20 -21 7.86558 1.69241   4
   0  20 -21 10.0087 1.53827   2
   0 -20  20 1.82942 1.52057  15
   0 -20  20 0.03309 1.52444   8
   0  20 -20 0.99303 0.82210   9
   0  20 -20 0.66119 1.51870   4
   0  20 -20-0.99372 1.24381   5
   0  20 -20-0.94228 1.46123   2
   0 -20  19 1.20259 1.49613  15
   0  20 -19-1.32269 1.47390   2
   0  20 -19-0.73510 0.83684   9
   0 -20  19 1.12771 1.47787   8
   0  20 -19-0.78744 1.52187   4
   0  20 -19-2.35345 1.26693   5
   0  20 -18 1.73015 1.24316   5
   0 -20  18 1.69390 1.43967  15
   0  20 -18 0.62181 1.45359   2
   0  20 -18 0.93804 0.83388   9
   0 -20  18 0.97369 1.46260   8
   0  20 -18 0.38469 1.44006   4
   0  20 -17 3.53398 1.22857   5
   0 -20  17 0.54628 1.37214  15
   0  20 -17 4.02858 1.50791   2
   0  20 -17 3.64086 0.87089   9
   0 -20  17 0.39734 1.40427   8
   0  20 -17 0.58133 1.42342   4
   0  20 -16 0.97050 1.22622   5
   0 -20  16-0.37162 1.33989  15
   0  20 -16 2.21303 1.44425   2
   0 -20  16-1.87901 1.41276   8
   0  20 -16 0.34545 0.85526   9
   0  20 -16 2.00871 1.47780   4
   0  20 -15 3.20575 1.35277   6
   0 -20  15 0.65965 1.28777  15
   0  20 -15 3.17329 1.44109   2
   0  20 -15 2.25754 0.86647   9
   0 -20  15-0.05824 1.36318   8
   0  20 -15 3.59505 1.40302   4
   0  20 -14 0.43024 1.29855   6
   0 -20  14 1.89897 1.27202  15
   0  20 -14-0.02677 1.46737   2
   0  20 -14 0.35917 1.20145  10
   0  20 -14-1.75936 0.87079   9
   0 -20  14-1.13805 1.35366   8
   0  20 -14 0.96048 1.38735   4
   0 -20  13 3.04670 1.20664  15
   0 -20  13 7.43499 1.41553   8
   0  20 -13 3.62911 0.91947   9
   0  20 -13 3.44677 1.21269  10
   0  20 -13 6.20103 1.44152   4
   0  20 -13 5.10281 1.34332   6
   0  20 -12-0.46025 1.32110   4
   0 -20  12 0.47717 1.09364  15
   0 -20  12 0.51811 1.22935   8
   0  20 -12 1.10475 0.89001   9
   0  20 -12 1.52648 1.10268  10
   0  20 -12 2.51401 1.35513   8
   0  20 -12 1.33462 1.28728   6
   0  20 -11 1.86944 1.32337   4
   0 -20  11 2.63784 1.02994  15
   0  20 -11 0.98055 1.05695  10
   0  20 -11 1.89084 0.89795   9
   0 -20  11 1.36064 1.24237   8
   0  20 -11 0.18618 1.28849   8
   0  20 -11 0.26886 1.21450   6
   0  20 -10 3.31756 1.33216   4
   0  20 -10 3.89755 1.25310   6
   0 -20  10 1.60695 0.95247  15
   0  20 -10 2.22352 0.91090   9
   0  20 -10 0.88641 1.01589  10
   0 -20  10 2.30298 1.22208   8
   0  20 -10 1.57237 1.22654   8
   0  20  -9-1.54237 1.30095   4
   0  20  -9-2.10249 1.23368   6
   0 -20   9 0.12890 0.88484  15
   0 -20   9 1.11474 1.25802   1
   0  20  -9-0.08186 1.01877  10
   0 -20   9-0.02580 1.18833   8
   0  20  -9-0.10305 1.23587   8
   0  20  -8-0.22915 1.22911   4
   0 -20   8 0.73130 0.85780  15
   0  20  -8 1.60751 1.16080   6
   0  20  -8 1.57302 1.24183   8
   0 -20   8 2.74797 1.15479   8
   0  20  -8 1.12945 0.98023  10
   0 -20   8-0.19006 1.20987   1
   0 -20   7 3.01556 1.26048   1
   0  20  -7 1.08015 1.14405   6
   0  20  -7 0.64986 1.20124   8
   0  20  -7 0.86174 0.59362  13
   0  20  -7-0.23175 0.93433  10
[truncated: 12,419,748 more chars]
